# Supplementary material for: Maternal Lineages of Gepids from Transylvania
Source: Genes (Basel). 2022 Mar 23;13(4):563. doi: 10.3390/genes13040563 (PMC9032604; doi:10.3390/genes13040563)
Supplement: Supplementary file 1 [file genes-13-00563-s001.zip]

Archive with 6 entries (6 files):
- Maternal Lineages of Gepids from Transylvania_Figure S1.pdf
- TableS1.xlsx
- TableS2_modif.xlsx
- TableS3.xlsx
- TableS4_modif.xlsx
- TableS5.xlsx
