# Supplementary material for: Maternal Lineages of Gepids from Transylvania
Source: Genes (Basel). 2022 Mar 23;13(4):563. doi: 10.3390/genes13040563 (PMC9032604; doi:10.3390/genes13040563)
Supplement: Supplementary file 1 [file genes-13-00563-s001.zip › TableS1.xlsx]

## Sheet: Sheet1
TableS1: Archaeological and genetic details of studied samples. Color codes for population names: black= ancient samples, red= modern samples.
Cemetery/grave or accesion no./sample	LabID	Other ID	Haplogroup	Nearest genetic relation	Anthropological sex	Genetic sex	Age group	Archaeological findings
Carei/103	Carei103		V1a	Denmark, Germany	NA	female	subadult	beads with pyramid amber pendant, bronze globular pendant, deer tooth pendant, dull white glass beads, black glass beads, bronze beads
Carei/111	Carei111	CareiM111	T2b	Bulgaria, Finland, France, Germany, Great Britain, Hungary, Italy, Lithuania, Poland, Spain, Turkey	NA	consistent with female	15	bronze buckle, black glass beads, brown-black glass beads, black amber beads, amulet pendant, bronze Hercule`s "knot link", animal tooth
Carei/34	Carei34	CareiM34	H6a1b	Hungary, Russia, Turkey	male	consistent with male but not female	35-39	iron buckle, silver buckle, fragmentary iron knife
Carei/35-1	Carei35per1	CareiM35-1	N1a1a1a3*1	Bulgaria, Germany,Turkey	male	male	35-49	bronze buckle, two silver buckles, two bronze brooches, iron buckle, four bronze studs, one-sharpened end piercers, globular bronze pendant with rectangular cross-section, fragment of an iron object, fragment of a bronze pin, fragment of an iron bar
Carei/35-2	Carei35per2	Carei35-2	H1ba	Germany	NA	male	subadult	bone comb
Carei/40	Carei40	CareiM40	T2b4	Bulgaria, Finland, France, Germany, Great Britain, Hungary, Italy, Lithuania, Poland, Spain, Turkey	probably male	male	adult	no grave goods
Carei/41-1	Carei41	CareiM41	T2b4	Bulgaria, Finland, France, Germany, Great Britain, Hungary, Italy, Lithuania, Poland, Spain, Turkey	NA	male	middle adult	4 iron arrowheads, iron buckle, iron fragments
Sardu/01	Sardu01		V	France	NA	female	NA	fragment of antler comb
Sardu/02	Sardu02		HV+16311	France, Germany, Serbia	NA	male	NA	iron pin (?) fragment
Sardu/03	Sardu03		H1a	England, Hungary	NA	consistent with female	NA
Sardu/05	Sardu05		H1a	England	NA	male	NA	fragmentary iron knife (?)
Sardu/06	Sardu06		I1a1a3	Finland	NA	male	NA	fragments of an antler comb
Sardu/08	Sardu08		T2b5	Bulgaria, Finland, France, Germany, Great Britain, Hungary, Italy, Lithuania, Poland, Spain, Turkey	NA	male	NA	small copper-alloy buckle, fragmentary antler comb, 24 iron arrowheads
Sardu/12	Sardu12		H1a1	Hungary	NA	male	NA	no grave goods
Sardu/15	Sardu15		T2b5	Bulgaria, Finland, France, Germany, Great Britain, Hungary, Italy, Lithuania, Poland, Spain, Turkey	NA	male	NA	no grave goods
Sardu/16	Sardu16		H9a	Italy, Moldova, Spain, Denmark	NA	consistent with female	NA	copper-alloy buckle
Sardu/18	Sardu18		H13a2b	Turkey	NA	male	NA	ceramic vessel
Sardu/26	Sardu26		J1c2c1	Bulgaria, Croatia, Finland, Sweden	NA	consistent with male but not female	NA	no grave goods
Sardu/27	Sardu27		H9a	Italy, Moldova, Spain, Denmark	NA	consistent with male but not female	NA	fragmentary antler comb
Sardu/29	Sardu29		T2f1a1	Denmark, Finland, Hungary, Sweden,	NA	male	NA	iron buckle, iron knife, copper-alloy pincers, iron object (tool?), copper-alloy rivet
Sardu/31	Sardu31		T2b2b	Bulgaria, Finland, France, Germany, Great Britain, Hungary, Italy, Lithuania, Poland, Spain, Turkey	NA	consistent with female	NA	fragmentary antler comb
Sardu/32	Sardu32		H	Bulgaria, France, Germany, Great Britain, Greece, Hungary, Italy, Serbia, Turkey	NA	female	NA	3 glass beads, fragmentary iron object
Sardu/34	Sardu34		J1c3a1	Czech Republic, Estonia, France, Italy, Russia, Spain	NA	consistent with female	NA	glass beads, ceramic spindle-whorl
Sardu/58	Sardu58		H1e1a	Germany	NA	consistent with female	NA	fragmentary antler comb, fragmentary iron knife
Sardu/59	Sardu59		J1c8a	Denmark, Greece, Scotland	NA	consistent with female	NA	fragmentary antler comb, fragmentary iron buckle
Sardu/76	Sardu76		T2b5	Bulgaria, Finland, France, Germany, Great Britain, Hungary, Italy, Lithuania, Poland, Spain, Turkey	NA	consistent with female	NA	no grave goods
Sardu/77	Sardu77		T2b5	Bulgaria, Finland, France, Germany, Great Britain, Hungary, Italy, Lithuania, Poland, Spain, Turkey	NA	consistent with male but not female	NA	2 iron arrowheads
Sardu/78	Sardu78		I1b	China	NA	male	NA	fragmentary iron knife, iron buckle
Sardu/80	Sardu80		HV9+152	Germany	NA	consistent with male but not female	NA
Sardu/84	Sardu84		H1ap1	Denmark, Finland	NA	consistent with female	NA	glass beads, fragments of a glass beaker, ceramic jug, small ceramic jug, small ceramic vessel
Sardu/87	Sardu87		U3a1a	Denmark, Poland, Russia	NA	consistent with male but not female	NA	golden pendant with inlay, fragments of a glass beaker, fragmentary iron object, fragments of an object made of iron and copper-alloy
Sardu/89	Sardu89		HV9+152	Germany	NA	NA	NA	fragments of an iron object
Vlaha/0055	Vlaha0055	cx0055	H7a1	Bulgaria, Germany, Hungary, Scotland	female	consistent with female	NA	no grave goods
Vlaha/0450	Vlaha0450	cx0450	H1	Croatia, Czech Republic, France, Germany, Great Britain, Italy, Spain	female	consistent with female	adult	glass beads, digitized gilded silver fibula, amber pearl, bone comb
Vlaha/0456	Vlaha0456		NA	NA	NA	consistent with female	young adult	no grave goods
Vlaha/0560	Vlaha560		NA	NA	NA	NA	NA	bone comb with two rows of teeth
Vlaha/0574	Vlaha0574		T1	Jordan, Turkey	NA	consistent with female	adult	no grave goods
Vlaha/0609	Vlaha0609	cx0609	I1	Armenia, Germany	male	consistent with male but not female	adult	oval iron buckle
Vlaha/0637	Vlaha0637	cx0637	T1a	Greece, Italy, Turkey	male	male	adult	bone comb with two rows of teeth, iron buckle, with inlay (decoration) made of gold wire, iron bracelet, fragments of an iron scissors
Vlaha/0686	Vlaha0686		NA	NA	NA	NA	NA	Clay spindle
Vlaha/1170	Vlaha1170	cx1170	H55	Denmark	NA	consistent with female	child	fragment from a piece of iron, most likely a blade, wheel molded moulder from fine gray paste, with stamped decoration
Vlaha/1216	Vlaha1216	cx1216	T1	Jordan, Turkey	NA	consistent with female	child	link of an iron buckle, comb with two rows of teeth
Vlaha/1222	Vlaha1222	cx1222	U5b2b5	Italy, Italy, Portugal	probably male	consistent with female	adult	bronze rivet
Vlaha/1238	Vlaha1238	cx1238	U4d1b	Germany, Latvia, Spain	probably male	consistent with female	adult	cup with drain tube, worked on the fast wheel, gray, with stamped decoration, oval iron buckle, iron spearhead, with median rib on the blade, pair of iron lattices with side links and two straight folded bars, piece of iron poorly preserved
Vlaha/1243	Vlaha1243	cx1243	J2b1	Hungary	probably male	consistent with female	adult	amber bead
Vlaha/1244	Vlaha1244	cx1244	NA	NA	male	consistent with female	adult	bone comb with two rows of teeth and iron rivets, iron buckle
Vlaha/1276	Vlaha1276	cx1276	H5a1g1a	Czech Republic, Estonis, Germany, Hungary, The Netherlands	NA	consistent with female	young adult	fragment of a bone comb with two rows of teeth
Vlaha/1285	Vlaha1285	cx1285	H1ay*2		female	female	adult	bone comb with two rows of teeth, fragments of a vessel
Vlaha/1288	Vlaha1288	cx1288	H5a1g1a	Czech Republic, Estonis, Germany, Hungary, The Netherlands	male	NA	adult	the lower half of a gray vessel modeled an the fast wheel, fragment of iron, trace of bronze patine on the right illium bone
Vlaha/1293	Vlaha1293	cx1293	H1ay*2		female	female	adult	iron knife, link of a bronze buckle, tulip-shaped pendant, iron fragment, river stone placed on top of the knife
