# Supplementary material for: Maternal Lineages of Gepids from Transylvania
Source: Genes (Basel). 2022 Mar 23;13(4):563. doi: 10.3390/genes13040563 (PMC9032604; doi:10.3390/genes13040563)
Supplement: Supplementary file 1 [file genes-13-00563-s001.zip › TableS2_modif.xlsx]

## Sheet: TableS2a Shotgun data
TableS2a : Low coverage shotgun NGS data.
cemetery/grave or accession no./sample name	LabID	Other ID	sample source	Sequence method	Total sequenced reads	Total reads mapped to GRCh37	Endogenous DNA content	Total unique reads mapped to GRCh37	Duplicates	average fragment length	Sex determination (Skoglund)	Sex determination (Mittnik)
Carei/103	Carei103		pars petrosa	pair end	168777	59596	0.353	56308	0.055	50.58	XX	female
Carei/111	Carei111	CareiM111	teeth	pair end	93464	912	0.01	870	0.046	80.34	consistent with XX	female
Carei/34	Carei34	CareiM34	teeth	pair end	95529	11934	0.125	11414	0.044	92.41	consistent with XY but not XX	male
Carei/35-1	Carei35per1	CareiM35-1	teeth	pair end	166458	122514	0.736	115930	0.054	102.8	XY	male
Carei/35-2	Carei35per2	Carei35-2	pars petrosa	pair end	148262	103348	0.697	98228	0.05	61.32	XY	male
Carei/40	Carei40	CareiM40	teeth	pair end	192078	1494	0.008	1418	0.051	96.64	XY	male
Carei/41-1	Carei41	CareiM41	teeth	pair end	130227	742	0.006	700	0.057	86.39	XY	consistent with XY but not XX
Sardu/01	Sardu01		teeth	pair end	99413	26490	0.266	25932	0.021	114.52	XX	female
Sardu/02	Sardu02		teeth	pair end	115054	71716	0.623	69784	0.027	109.2	XY	male
Sardu/03	Sardu03		teeth	pair end	113076	414	0.004	410	0.01	117.49	consistent with XX	NA
Sardu/05	Sardu05		teeth	pair end	291940	30642	0.105	29824	0.027	108.28	XY	male
Sardu/06	Sardu06		teeth	pair end	119036	12792	0.107	12362	0.034	92.38	XY	male
Sardu/08	Sardu08		teeth	pair end	114318	66762	0.584	64998	0.026	123.74	XY	male
Sardu/12	Sardu12		teeth	pair end	103760	24318	0.234	23710	0.025	105.18	XY	male
Sardu/15	Sardu15		teeth	pair end	119810	84460	0.705	82128	0.028	100.16	XY	male
Sardu/16	Sardu16		teeth	pair end	99472	1082	0.011	1040	0.039	87.75	consistent with XX	female
Sardu/18	Sardu18		teeth	pair end	139708	51776	0.371	50274	0.029	99.2	XY	male
Sardu/26	Sardu26		teeth	pair end	116839	10312	0.088	10016	0.029	109.61	consistent with XY but not XX	male
Sardu/27	Sardu27		teeth	pair end	139642	52062	0.373	50734	0.026	99.9	consistent with XY but not XX	male
Sardu/29	Sardu29		teeth	pair end	108544	43874	0.404	42912	0.022	110.63	XY	male
Sardu/31	Sardu31		teeth	pair end	150812	11628	0.077	11382	0.021	96.7	consistent with XX	female
Sardu/32	Sardu32		teeth	pair end	159424	36466	0.229	34470	0.055	65.12	XX	female
Sardu/34	Sardu34		teeth	pair end	94778	42314	0.446	41128	0.028	74.42	consistent with XX	female
Sardu/58	Sardu58		teeth	pair end	70545	454	0.006	438	0.035	110.09	consistent with XX	male
Sardu/59	Sardu59		teeth	pair end	136558	3180	0.023	3082	0.031	95.06	consistent with XX	consistent with XX but not XY
Sardu/76	Sardu76		teeth	pair end	126730	172	0.001	168	0.023	71.11	consistent with XX	consistent with XX but not XY
Sardu/77	Sardu77		teeth	pair end	89188	4844	0.054	4692	0.031	86.37	consistent with XY but not XX	male
Sardu/78	Sardu78		teeth	pair end	103952	9692	0.093	9434	0.027	91.51	XY	male
Sardu/80	Sardu80		teeth	pair end	123460	28458	0.231	27564	0.031	92.74	consistent with XY but not XX	male
Sardu/84	Sardu84		teeth	pair end	99383	206	0.002	200	0.029	74.73	consistent with XX	consistent with XY but not XX
Sardu/87	Sardu87		teeth	pair end	81890	50814	0.621	49412	0.028	97.03	consistent with XY but not XX	male
Sardu/89	Sardu89		teeth	pair end	334	142	0.425	136	0.042	71.09	NA	NA
Vlaha/0055	Vlaha0055	cx0055	teeth	pair end	65545	1594	0.024	1530	0.04	55.82	consistent with XX	Female
Vlaha/0450	Vlaha0450	cx0450	teeth	pair end	21061	44	0.002	44	0	66.27	consistent with XX	NA
Vlaha/0574	Vlaha0474		teeth	pair end	55238	160	0.003	160	0	63.73	consistent with XX	NA
Vlaha/0609	Vlaha0609	cx0609	teeth	pair end	108878	24368	0.224	23702	0.027	68.33	consistent with XY but not XX	consistent with XY but not XX
Vlaha/0637	Vlaha0637	cx0637	teeth	pair end	80616	15298	0.19	14802	0.032	64.14	XY	male
Vlaha/1170	Vlaha1170	cx1170	teeth	pair end	112316	344	0.003	334	0.029	63.71	consistent with XX	female
Vlaha/1216	Vlaha1216	cx1216	teeth	pair end	28488	28	0.001	28	0	77.29	consistent with XX	female
Vlaha/1222	Vlaha1222	cx1222	teeth	pair end	30651	524	0.017	510	0.027	63.35	consistent with XX	consistent with XY but not XX
Vlaha/1238	Vlaha1238	cx1238	teeth	pair end	218541	256	0.001	252	0.016	73.32	consistent with XX	consistent with XX but not XY
Vlaha/1243	Vlaha1243	cx1243	teeth	pair end	61617	100	0.002	100	0	52.88	consistent with XX	male
Vlaha/1244	Vlaha1244	cx1244	teeth	pair end	2108	106	0.05	106	0	66.79	consistent with XX	consistent with XX but not XY
Vlaha/1276	Vlaha1276	cx1276	teeth	pair end	25944	100	0.004	100	0	58.64	consistent with XX	female
Vlaha/1285	Vlaha1285	cx1285	teeth	pair end	1817469	69870	0.038	67602	0.032	58	XX	female
Vlaha/1288	Vlaha1288	cx1288	teeth	pair end	96318	924	0.01	902	0.024	47.37	NA	consistent with XY but not XX
Vlaha/1293	Vlaha1293	cx1293	teeth	pair end	138984	17834	0.128	17200	0.036	61.14	XX	female
Vlaha560			pars petrosa	pair end	53593	434	0.008	430	0.009	67.52	consistent with XX	NA
Vlaha0686			pars petrosa	pair end	83399	400	0.005	384	0.04	59.4	NA	NA
Vlaha/0456	Vlaha0456		teeth	pair end	72102	276	0.004	268	0.029	49.84	consistent with XX	consistent with XX but not XY

## Sheet: TableS2b MT NGS data
TableS2b : NGS data of mtDNA enriched libraries
LabID	Other ID	Sequence method	Total no. of reads	Total reads mapped to GRCh37	Endogenous read content	Mitochondrial reads	Total unique reads mapped to rCRS	Duplicates	Average fragment length	nucleotides above 5x coverage	Schmutzi Contamination
Carei103		pair end	330110	237364	0.719	129294	112660	0.128653	54.92	1	0.01
Carei111	CareiM111	pair end	934995	623080	0.666	558500	396622	0.289844	107.61	1	0
Carei34	CareiM34	pair end	128497	71866	0.559	53498	51720	0.0332349	98.17	1	0.01
Carei35per1	CareiM35-1	pair end	170749	153404	0.898	79138	74378	0.0601481	97.11	1	0.01
Carei35per2	Carei35-2	pair end	546153	464416	0.85	235850	198670	0.157643	68.62	1	0.01
Carei40	CareiM40	pair end	812820	313432	0.386	255338	55210	0.783777	101.33	1	0.01
Carei41	CareiM41	pair end	1276930	493544	0.387	399838	239458	0.401112	99.45	1	0.01
Sardu01		pair end	303143	195124	0.644	132164	122434	0.0736207	107.28	1	0.01
Sardu02		pair end	132273	113398	0.857	59948	57502	0.040802	105.16	1	0.01
Sardu03		pair end	582615	121880	0.209	97602	50626	0.481302	134.76	1	0.01
Sardu05		pair end	291703	153724	0.527	116596	105198	0.0977564	106.24	1	0.01
Sardu06		pair end	595264	416932	0.7	344682	267052	0.225222	97.2	1	0.01
Sardu08		pair end	104022	83838	0.806	44208	42740	0.0332067	124.85	1	0.01
Sardu12		pair end	440455	321336	0.73	233464	200230	0.142352	104.57	1	0
Sardu15		pair end	214941	187924	0.874	96322	90416	0.0613152	97.32	1	0.01
Sardu16		pair end	264053	168502	0.638	145386	50894	0.649939	89.82	1	0.01
Sardu18		pair end	123353	84702	0.687	47660	45348	0.0485103	98.46	1	0.01
Sardu26		pair end	331570	208244	0.628	168558	146308	0.132002	108.59	1	0.01
Sardu27		pair end	159417	113386	0.711	66606	63044	0.0534787	101.23	1	0.02
Sardu29		pair end	99773	71064	0.712	40920	39868	0.0257087	112.85	1	0.01
Sardu31		pair end	407228	206048	0.506	158748	138866	0.125243	99.43	1	0
Sardu32		pair end	415742	283770	0.683	202160	164656	0.185516	78.14	1	0.01
Sardu34		pair end	127920	101672	0.795	52954	45616	0.138573	75.79	0.994	0
Sardu58		pair end	483946	133778	0.276	101452	46808	0.538619	128.17	1	0.02
Sardu59		pair end	567933	263700	0.464	204206	154970	0.241109	111.85	1	0.01
Sardu76		pair end	284316	142930	0.503	123734	94298	0.237897	93.17	0.999	0.01
Sardu77		pair end	964765	583572	0.605	497566	338944	0.318796	95.08	1	0.01
Sardu78		pair end	135583	73172	0.54	57720	54256	0.0600139	89.47	1	0.01
Sardu80		pair end	222266	138196	0.622	87336	80650	0.0765549	92.09	1	0.04
Sardu84		pair end	3247447	2131102	0.656	1947916	766300	0.606605	96.19	1	0.02
Sardu87		pair end	208280	177058	0.85	100506	93026	0.0744234	94.33	1	0.05
Sardu89		pair end	165084	117794	0.714	79138	74192	0.0624984	91.69	1	0.07
Vlaha0055	cx0055	pair end	357716	161700	0.452	124380	86408	0.30529	59.82	1	0.01
Vlaha0450	cx0450	pair end	141363	3558	0.025	2498	1598	0.360288	63.85	0.107	0.07
Vlaha0574		pair end	524508	284572	0.543	256472	190222	0.258313	86.66	1	0
Vlaha0609	cx0609	pair end	139140	90692	0.652	50114	45758	0.0869218	70.82	0.999	0.01
Vlaha0637	cx0637	pair end	206582	131540	0.637	83336	76368	0.0836133	68.03	1	0.01
Vlaha1170	cx1170	pair end	2024927	1317140	0.65	1172124	487434	0.584145	72.4	1	0
Vlaha1216	cx1216	pair end	277243	20292	0.073	17788	11694	0.342591	78.23	0.99	0.01
Vlaha1222	cx1222	pair end	77380	8544	0.11	7350	5540	0.246259	66.81	0.894	0.01
Vlaha1238	cx1238	pair end	102924	5194	0.05	2808	2116	0.246439	69.59	0.31	0.04
Vlaha1243	cx1243	pair end	138054	3024	0.022	2320	1614	0.30431	73.18	0.171	0.17
Vlaha1244	cx1244	pair end	51783	212	0.004	140	136	0.0285714	61.66	0	0.99
Vlaha1276	cx1276	pair end	546372	222108	0.407	197300	101522	0.485443	71.03	1	0.01
Vlaha1285	cx1285	pair end	865837	373548	0.431	277690	180568	0.34975	67.96	1	0.01
Vlaha1288	cx1288	pair end	1589977	919896	0.579	801920	404172	0.495995	67.47	1	0
Vlaha1293	cx1293	pair end	172145	99890	0.58	67764	62974	0.0706865	66.33	1	0.01
