# Supplementary material for: Maternal Lineages of Gepids from Transylvania
Source: Genes (Basel). 2022 Mar 23;13(4):563. doi: 10.3390/genes13040563 (PMC9032604; doi:10.3390/genes13040563)
Supplement: Supplementary file 1 [file genes-13-00563-s001.zip › TableS4_modif.xlsx]

## Sheet: TableS4 pop names and Hgs freq 
Table S4: Abbreviation of ancient population names and haplogroup frequencies used throughout this study. Asian populations highlighted with yellow were excluded from the Fst analysis (Figure 4) for better resolution.
Region	Population culture	Period	Abbrevation	Size	A	B	C	D	F	G	H	H1	H5	H6	H7	H13	HV	I	J	J1	J2	K	L	M	N	N1a	N1b	R	T	T1	T2	T2a	T2b	U	U1	U2	U3	U4	U5	U5a	U5b	U6	U7	U8	V	W	X	Y	Z
Europe	Saltovo Mayaki - Alan	Medieval	Aln_IA	9	0	0	0	0	0	0	0	0	1	0	0	1	1	1	0	1	0	0	0	0	0	0	0	0	0	0	0	0	0	0	1	0	0	1	0	0	0	0	0	0	0	1	1	0	0
Near East	Anatolia Bronze Age	Bronze Age	An_BA	42	0	0	0	0	0	0	8	0	1	3	0	1	2	1	0	4	1	6	0	0	0	1	1	0	0	1	2	0	1	0	2	0	1	0	0	0	0	0	0	1	0	2	3	0	0
Near East	Anatolia Copper Age	Chalcholithic	An_CA	38	0	0	0	0	0	0	2	0	1	0	0	0	2	2	0	4	2	11	0	0	0	1	1	0	0	2	1	0	1	0	2	0	2	0	0	0	0	0	0	0	0	0	4	0	0
Near East	Anatolia Neolithic	Neolithic	An_N	60	0	0	0	0	0	0	6	0	1	0	0	2	0	1	0	2	0	17	0	0	1	9	2	0	0	0	0	0	2	1	0	0	7	0	0	0	1	0	1	1	0	2	4	0	0
Near East	Bronze Age+Chalcolithic	Bronze Age+Chalcolithic	Ar_CBA	45	0	0	0	0	0	0	8	0	0	1	0	0	3	1	1	0	0	9	0	0	0	0	0	3	0	4	1	1	1	0	0	1	4	3	0	0	0	0	0	2	0	1	1	0	0
Near East	Armenian Iron Age	Iron Age	Ar_IA	20	0	0	0	0	0	0	2	0	0	0	0	1	4	2	0	4	0	0	0	0	1	0	0	0	0	1	0	0	0	0	0	1	2	0	0	2	0	0	0	0	0	0	0	0	0
Europe	Avar elite	Medieval	AvE_M	24	0	0	4	5	3	0	1	0	1	0	0	0	0	0	0	1	0	0	0	1	0	0	0	1	0	3	0	0	0	0	0	0	0	0	0	1	1	0	0	0	0	0	0	1	1
Asia	Baikal Neolithic-Bronze Age	Neolithic, Bronze Age	Baik_NBA	47	5	0	14	16	5	4	0	0	0	0	0	0	0	0	0	0	0	0	0	1	0	0	0	2	0	0	0	0	0	0	0	0	0	0	0	0	0	0	0	0	0	0	0	0	0
Europe	Balkan Copper Age-Bronze Age	Copper Age-Bronze Age-Iron Age	Balk_CBA	48	0	0	0	0	0	0	7	2	1	0	2	1	2	2	0	2	1	7	0	0	0	0	1	0	0	0	4	0	1	0	1	1	1	3	0	4	1	0	0	0	0	1	3	0	0
Europe	Balkan Neolithic	Neolithic	Balk_N	45	0	0	0	0	0	0	6	1	4	0	1	0	1	0	6			11	0	0	0	2	0	0	0	2	3	0	2	0	0	0	0	0	0	3	1	0	0	1	0	0	1	0	0
Europe	Baltic Bronze Age	Bronze Age	Balt_BA	46	0	0	1	1	0	0	5	6	1	1	0	0	0	0	0	4	0	2	0	0	0	0	0	0	0	2	0	2	4	1	0	1	1	3	0	6	2	0	0	0	1	1	0	0	1
Europe	Baltic Iron Age	Iron Age	Balt_IA	34	0	0	0	0	0	0	2	5	0	0	0	1	1	1	0	0	0	3	0	0	0	0	0	0	0	3	0	1	0	0	0	0	0	1	0	8	6	0	0	0	0	2	0	0	0
Europe	Baltic Medieval+Post Medieval	Medieval-Post Medieval	Balt_M	99	0	0	1	1	0	0	25	19	0	0	0	1	0	0	0	5	0	1	0	0	0	0	0	0	0	1	1	0	7	0	2	1	0	10	0	7	7	0	0	2	2	5	1	0	0
Europe	Czech Bell Beaker	Copper Age	BellBCZ_CA	44	0	0	0	0	0	0	6	3	2	2	0	0	1	3	0	0	1	8	0	0	0	0	0	1	0	0	1	0	1	0	0	1	0	5	0	3	3	0	0	2	1	0	0	0	0
Europe	French Bell Beaker	Copper Age	BellBFr_CA	10	0	0	0	0	0	0	2	2	0	0	0	0	0	0	0	1	0	1	0	0	0	0	0	0	0	0	0	0	1	0	0	0	0	0	0	1	0	0	0	0	0	0	2	0	0
Europe	Germany Bell Beaker	Late Neolithic-Copper Age-Bronze Age	BellBG_CA	98	0	0	0	0	0	0	14	10	4	0	0	1	3	2	0	9	0	14	0	0	0	0	0	1	0	2	3	0	5	1	0	2	0	4	0	11	6	0	0	0	1	3	2	0	0
Europe	Great Britain Bell Beaker	Bronze Age	BellBGB_CA	37	0	0	0	0	0	0	2	3	1	1	0	0	1	0	0	3	0	9	0	0	0	1	0	1	0	0	1	1	3	0	0	0	0	1	0	4	1	0	0	0	2	1	1	0	0
Europe	Hungary Bell Beaker	Copper Age	BellBHu_CA	11	0	0	0	0	0	0	0	2	0	0	0	0	1	2	0	1	0	0	0	0	0	0	0	0	0	0	1	0	1	0	0	0	0	0	0	1	1	0	0	0	1	0	0	0	0
Europe	Mediterranean Bell Beaker	Copper Age	BellBMd_CA	14	0	0	0	0	0	0	1	2	0	0	0	0	1	0	0	1	1	3	0	1	0	0	0	1	0	0	0	0	2	0	0	0	0	0	0	0	0	0	0	0	1	0	0	0	0
Europe	Poland Bell Beaker	Copper Age	BellBPol_CA	13	0	0	0	0	0	0	2	1	0	1	0	0	0	0	0	0	0	1	0	0	0	0	0	0	0	0	1	0	1	0	0	0	0	0	0	5	1	0	0	0	0	0	0	0	0
Europe	Spain Bell Beaker	Copper Age	BellBSp_CA	36	0	0	0	0	0	0	3	5	0	0	0	0	1	0	0	0	0	11	1	0	0	0	0	0	0	0	0	0	2	0	0	0	0	0	0	1	10	0	0	0	0	0	2	0	0
Near East	Bactria-Margiana Archaeological Complex	Bronze Age	BMAC_BA	90	0	0	0	0	0	0	11	0	0	0	0	0	14	5	0	8	0	2	1	2	1	1	1	12	1	2	4	0	0	0	6	2	1	0	0	1	0	0	4	1	0	10	0	0	0
Near East	Caucasus Late Neolithic-Bronze Age	Late Neolithic-Bronze Age	Cauc_LNBA	90	0	0	0	0	0	0	9	1	0	2	0	1	4	5	0	1	1	11	0	0	0	0	0	11	0	6	3	3	1	0	3	3	4	9	0	1	1	0	2	2	0	2	4	0	0
Europe	Combed Ceramic Culture	Neolithic	Comb_N	10	0	0	0	0	0	0	0	0	0	0	0	0	0	0	0	0	0	0	0	0	0	0	0	0	0	0	0	0	0	0	0	1	0	5	0	3	1	0	0	0	0	0	0	0	0
Europe	Conqueror Commoner	Medieval	ConqC_M	178	0	1	5	8	0	0	23	16	6	6	2	5	4	6	0	4	4	9	0	2	1	5	1	1	0	5	6	0	6	0	1	3	3	10	0	14	5	0	0	4	7	4	1	0	0
Europe	Conqueror Elite	Medieval	ConqE_M	112	2	4	3	8	2	2	10	4	4	3	1	0	0	0	0	4	1	4	0	0	0	12	1	0	0	13	0	1	1	0	0	5	3	5	0	9	2	0	0	0	2	0	5	1	0
Europe	Cis-Ural Medieval	Medieval	CU_M	14	1	0	0	1	0	0	0	2	0	0	0	0	0	0	0	0	0	0	0	0	0	0	0	1	0	1	0	0	2	0	0	1	1	3	0	0	0	0	0	0	0	0	0	0	1
Europe	Corded-Ware culture	Late Neolithic-Bronze Age	CWC_LNBA	68	0	0	0	0	0	0	5	1	2	1	2	0	2	5	0	8	1	6	1	0	0	0	0	0	0	3	2	3	1	0	0	2	0	5	0	6	5	0	0	0	0	6	1	0	0
Europe	Eastern Hunter-Gatherer	Mesolithic	EHG_Mes	30	0	0	1	0	0	0	0	0	0	0	0	0	0	0	0	0	0	1	0	0	0	0	0	1	0	0	0	0	0	1	0	2	0	8	0	13	3	0	0	0	0	0	0	0	0
Europe	Europe Iron Age	Iron Age	Eu_IA	35	0	0	0	0	0	0	9	2	1	2	2	0	1	0	0	2	1	1	0	0	0	0	0	0	0	0	1	0	1	0	0	2	1	3	0	3	1	0	0	0	1	0	1	0	0
Europe	Linear Pottery + Neolithic	Linear Pottery + Neolithic	EU_LBK	48	0	0	0	0	0	0	7	2	0	0	0	0	1	0	0	3	0	7	0	0	0	8	0	0	0	0	4	0	10	0	0	0	0	0	0	1	0	0	0	0	2	2	1	0	0
Europe	Europe Late Neolithic-Bronze Age	Late Neolithic-Bronze Age	Eu_LNBA	95	0	0	0	0	0	0	13	6	0	1	0	2	4	3	0	4	1	19	0	0	0	1	0	2	0	3	4	0	0	0	0	0	0	4	0	6	8	0	0	1	7	0	6	0	0
Europe	Europe Medieval	Medieval-Post Medieval	Eu_M	87	0	0	1	0	0	0	13	7	4	0	3	1	5	3	0	4	1	9	0	0	2	1	1	0	0	1	4	1	7	0	0	0	0	4	0	5	2	1	0	0	2	1	4	0	0
Europe	European Early Neolithic+Neolithic	Early Neolithic-Neolithic	Eu_N	146	0	0	0	0	0	0	27	9	5	0	1	0	5	1	1	9	4	23	0	0	0	11	0	0	2	0	6	0	5	0	0	1	2	2	0	4	15	0	0	4	5	2	2	0	0
Europe	Great Britain Bronze Age	Bronze Age	GB_BA	70	0	0	0	0	0	0	6	7	4	1	0	1	0	4	0	5	1	4	0	0	0	0	0	0	0	1	1	4	3	0	0	1	0	2	0	13	9	0	0	0	1	1	1	0	0
Europe	Great Britain Neolithic	Neolithic	GB_N	52	0	0	0	0	0	0	2	5	3	0	0	0	2	0	0	6	0	16	0	0	0	0	0	0	0	0	4	0	1	0	0	1	0	0	0	3	4	0	1	0	1	1	2	0	0
Europe	Gepids	Medieval	Gep_M	39	0	0	0	0	0	0	4	7	1	1	1	1	2	3	0	3	1	0	0	0	0	1	0	0	0	2	2	0	4	0	0	0	1	2	0	0	1	0	0	0	2	0	0	0	0
Europe	Globular Amphora culture	Chalcolithic	GlobA_CA	26	0	0	0	0	0	0	5	3	0	0	0	0	6	0	0	3	0	4	0	0	0	0	0	0	0	0	0	0	2	0	0	0	0	0	0	0	2	0	0	0	0	1	0	0	0
Europe	Hungary Bronze Age	Bronze Age	Hu_BA	16	0	0	0	0	0	0	3	2	0	0	0	0	0	0	1	0	0	4	0	0	0	0	0	0	0	1	0	0	3	0	0	0	0	0	0	2	0	0	0	0	0	0	0	0	0
Europe	Hungary Copper Age	Copper Age	Hu_CA	28	0	0	0	0	0	0	6	1	0	0	0	0	1	0	0	2	2	3	0	0	0	1	0	0	0	0	5	0	3	0	0	0	0	0	0	2	1	0	0	0	0	1	0	0	0
Europe	Hungary Medieval	Medieval	Hu_M	36	1	0	0	0	0	0	7	5	1	0	2	0	1	0	0	3	2	2	0	0	0	0	0	1	0	0	1	0	2	0	0	1	0	2	0	3	1	0	0	0	0	0	1	0	0
Europe	Hungary Neolithic	Neolithic	Hu_N	61	0	0	0	0	0	0	7	1	0	0	1	0	2	0	0	5	2	15	0	0	0	5	0	0	0	3	4	0	4	0	0	2	0	0	0	0	3	0	0	4	1	1	1	0	0
Europe	Iberia Bronze Age	Bronze Age	Ib_CBA	75	0	0	0	0	0	0	12	10	0	0	0	0	0	0	0	9	6	13	1	0	0	0	0	0	0	0	0	0	1	0	0	1	2	0	0	1	11	0	0	1	3	0	4	0	0
Europe	Iberia Neolithic	Neolithic	Ib_N	26	0	0	0	0	0	0	0	3	0	0	0	0	2	0	0	3	2	6	0	0	1	1	0	0	0	0	1	0	0	0	0	0	1	1	0	0	2	0	0	0	1	0	2	0	0
Europe	Icelander	Medieval	Ice_M	27	0	0	0	0	0	0	6	4	1	0	0	0	1	1	0	4	0	4	0	0	0	0	0	0	0	0	1	0	1	0	0	0	0	2	0	2	0	0	0	0	0	0	0	0	0
Asia	Inner-East Asia Iron Age	Iron Age	IEA_IA	29	2	1	3	5	4	2	1	0	0	0	0	0	0	0	0	0	0	0	0	1	3	0	0	0	0	1	0	0	0	0	0	2	0	1	0	0	0	0	0	0	0	0	0	0	2
Asia	Inner-East Asia Late Neolithic-Bronze Age	Late Neolithic-Bronze Age	IEA_LNBA	80	6	4	15	23	10	6	1	0	0	1	0	0	0	0	0	0	0	0	0	4	3	0	0	1	0	2	0	0	1	0	0	1	0	0	0	1	0	0	0	0	0	0	0	0	1
Asia	Inner-East Asia Neolithic	Neolithic	IEA_N	24	1	2	4	14	1	0	0	0	0	0	0	0	0	0	0	0	0	0	0	2	0	0	0	0	0	0	0	0	0	0	0	0	0	0	0	0	0	0	0	0	0	0	0	0	0
Europe	Iron Gater Hunter Gatherer	Mesolithic	IGHG_Mes	50	0	0	0	0	0	0	1	0	0	0	0	2	1	1	0	0	0	10	0	0	0	0	0	0	0	0	0	0	0	0	0	0	0	6	0	19	9	0	0	1	0	0	0	0	0
Near East	Iran-Turan Copper Age	Copper Age	IrTur_CA	53	0	0	0	0	0	0	3	1	0	0	0	1	10	8	1	6	0	4	0	0	0	0	0	1	0	0	2	0	0	1	3	0	1	0	0	0	1	0	4	0	0	5	1	0	0
Europe	Italian Neolithic	Neolithic	Ita_N	30	0	0	0	0	0	0	2	5	0	0	0	0	1	0	0	1	2	10	0	0	0	1	0	1	0	0	2	0	0	0	1	0	0	0	0	0	3	0	0	1	0	0	0	0	0
Asia	Karasuk+Mezhovskaya	Late Bronze Age-Iron Age	Kar_BIA	11	1	0	0	2	0	0	0	0	1	0	0	0	0	2	0	0	1	0	0	2	0	0	0	0	0	0	0	0	0	0	0	0	0	0	0	2	0	0	0	0	0	0	0	0	0
Europe	Langobard Medieval	Medieval	Lang_M	97	0	0	0	0	0	0	22	12	1	1	0	5	4	4	0	3	3	4	0	1	0	1	3	0	1	2	4	2	6	0	0	0	0	5	0	1	3	0	0	2	2	1	4	0	0
Europe	Mediterranean Copper Age-Bronze Age	Copper Age, Bronze Age	Mdt_CBA	78	0	0	0	0	0	0	5	10	2	0	0	0	1	0	0	11	10	17	0	0	0	0	0	0	0	0	5	0	5	0	0	0	0	0	0	0	6	0	0	2	3	0	1	0	0
Asia	Mongol Medieval	Medieval	Mon_M	91	6	9	4	27	11	7	3	0	0	1	0	0	1	0	0	1	0	1	0	7	0	1	0	1	0	3	0	0	0	1	0	0	1	0	0	0	0	0	1	0	0	0	1	1	3
Europe	Narva culture	Neolithic	Nar_N	16	0	0	0	0	0	0	1	0	0	0	0	0	0	0	0	0	0	0	0	0	0	0	0	0	0	0	0	0	0	0	0	1	0	1	0	4	9	0	0	0	0	0	0	0	0
Near East	Near East Copper Age-Bronze Age	Copper Age-Bronze Age	NE_CBA	100	0	0	0	0	0	0	12	2	1	0	0	0	4	2	0	6	4	7	1	0	2	2	8	4	0	8	13	0	1	0	3	3	12	1	0	0	0	1	0	1	0	0	2	0	0
Near East	Near East Iron Age	Iron Age	NE_IA	17	0	0	0	0	0	0	3	1	0	0	0	0	0	1	1	1	0	2	0	0	0	1	0	0	0	1	1	0	0	0	0	3	0	0	0	0	0	0	0	1	0	0	1	0	0
Near East	Near East Neolithic	Neolithic	NE_N	27	0	0	0	0	0	0	1	0	0	0	0	0	1	1	0	2	0	5	0	0	0	1	1	8	0	4	0	1	0	0	0	0	0	0	0	0	0	0	1	0	0	0	1	0	0
Eurasia	Nomad Iron Age-Medieval	Iron Age-Medieval	Nom_IAM	42	7	0	6	6	4	2	1	1	0	2	0	0	3	1	0	4	0	0	0	0	0	0	0	0	0	0	0	0	0	0	0	2	0	0	0	0	1	0	0	0	0	1	0	0	1
Europe	Nuragic	Late Bronze Age	Nur_BA	18	0	0	0	0	0	0	3	5	1	0	0	0	0	0	0	2	1	1	0	0	0	0	0	0	0	0	0	0	4	0	0	0	0	0	0	0	0	0	0	0	1	0	0	0	0
Asia	Okunevo Bronze Age	Bronze Age	Oku_BA	19	9	0	4	1	0	0	1	0	0	4	0	0	0	0	0	0	0	0	0	0	0	0	0	0	0	0	0	0	0	0	0	0	0	0	0	0	0	0	0	0	0	0	0	0	0
Europe	Paleolithic Europe	Paleolithic Europe	Pal_EU	42	0	0	0	0	0	0	0	0	0	0	0	0	0	0	0	0	0	0	0	3	0	0	0	1	0	0	0	0	0	1	0	13	0	0	5	0	9	1	0	9	0	0	0	0	0
Europe	Phoenician	Late Bronze Age-Iron Age	Phoe_BIA	15	0	0	0	0	0	0	4	3	1	0	0	0	0	0	0	2	0	0	0	0	0	0	1	1	0	0	0	0	1	0	0	0	0	0	0	0	0	0	0	0	0	1	1	0	0
Europe	Poland Bronze Age	Bronze Age	Pol_BA	80	0	0	0	0	0	0	10	0	1	1	1	2	1	5	0	7	0	5	0	0	1	0	3	2	0	0	0	1	4	0	0	2	2	4	0	9	10	0	0	0	2	6	1	0	0
Europe	Poland Iron Age	Iron Age	Pol_IA	61	0	0	0	0	0	0	7	8	3	0	1	0	3	1	0	3	1	5	0	0	0	1	0	0	0	1	2	1	5	0	0	0	5	2	0	6	2	0	0	1	1	1	1	0	0
Europe	Punic	Bronze Age-Iron Age	Pun_IA	17	0	0	0	0	0	0	3	2	0	0	0	1	1	1	0	2	0	1	1	0	0	0	0	0	0	0	0	0	1	1	0	0	0	1	0	0	1	0	0	0	1	0	0	0	0
Europe	Imperial Rome	Antiquity	Rom_Antiq	115	0	0	0	3	0	0	23	7	8	2	1		3	2	0	7	3	8	2	0	0	2	1	1	0	4	14	2	3	0	2	0	3	1	0	1	4	4	1	0	0	0	3	0	0
Eurasia	Saka + Cimmerian	Iron Age	Saka_IA	26	1	0	4	3	1	1	5	0	0	0	0	0	2	0	0	0	0	0	0	0	0	0	0	0	0	0	0	1	0	0	0	3	0	0	0	3	0	0	1	0	0	1	0	0	0
Eurasia	Sarmatian, Late Sarmatian	Iron Age	Sarm_IA	22	2	0	1	1	0	0	2	0	0	0	0	0	0	1	0	0	0	0	0	0	0	0	0	0	0	2	0	0	0	0	0	2	0	3	0	1	5	0	0	0	0	2	0	0	0
Near East	South Asia Bronze Age-Iron Age	Bronze Age-Iron Age	SAs_BIA	92	1	0	0	1	0	0	7	0	0	0	0	1	7	2	0	2	0	1	0	23	0	2	0	4	0	3	3	1	0	0	4	12	1	2	0	0	0	0	5	1	0	8	0	0	1
Near East	South Asia Iron Age-Medieval	Iron Age-Medieval	SAs_IAM	26	0	0	1	0	0	0	4	0	0	0	0	2	1	0	0	2	0	1	0	9	0	0	0	3	0	0	0	0	0	0	0	2	0	0	0	0	0	0	0	1	0	0	0	0	0
Europe	Scandinavian Neolith-Bronze Age	Neolithic-Bronze Age	Sca_NBA	21	0	0	0	0	0	0	4	1	0	0	0	0	0	1	0	2	0	5	0	0	0	1	0	0	0	1	0	1	2	0	0	0	0	2	0	0	0	0	0	0	1	0	0	0	0
Europe	European Scythian	Iron Age	ScyEu_IA	36	1	0	0	1	1	1	3	0	3	1	1	0	1	1	0	2	1	0	0	1	0	0	1	0	0	0	1	0	2	0	0	1	0	1	0	7	2	0	0	0	0	2	1	0	0
Asia	Siberian Scythian Iron Age	Iron Age	ScyS_IA	44	2	0	9	3	3	1	2	0	1	2	0	0	3	0	0	0	0	1	0	2	1	1	0	0	0	1	2	0	0	0	0	2	0	2	0	4	1	0	0	0	0	1	0	0	0
Europe	Scandinavian Hunter Gatherer	Mesolithic	SHG_Mes	15	0	0	0	0	0	0	0	0	0	0	0	0	0	0	0	0	0	0	0	0	0	0	0	0	0	0	0	0	0	0	0	2	0	3	0	10	0	0	0	0	0	0	0	0	0
Asia	Siberia Bronze Age	Bronze Age	Sib_BA	22	3	0	9	3	5	1	0	0	0	0	0	0	0	0	0	0	0	0	0	0	0	0	0	1	0	0	0	0	0	0	0	0	0	0	0	0	0	0	0	0	0	0	0	0	0
Asia	Siberia Iron Age	Iron Age	Sib_IA	17	9	0	1	7	0	0	0	0	0	0	0	0	0	0	0	0	0	0	0	0	0	0	0	0	0	0	0	0	0	0	0	0	0	0	0	0	0	0	0	0	0	0	0	0	0
Asia	Siberia Mesolithic, Neolithic	Mesolithic-Neolithic	Sib_N	26	6	0	6	6	4	3	0	0	0	0	0	0	0	0	0	0	0	0	0	0	0	0	0	0	0	0	0	0	0	0	0	0	0	0	0	0	0	0	0	0	0	0	0	0	1
Eurasia	Andronovo-Sintashta culture	Early-Middle Bronze Age	Sint_BA	61	0	0	2	0	0	0	7	0	1	3	0	1	0	0	0	5	3	3	0	0	0	1	0	0	0	5	3	0	1	0	0	12	0	4	0	7	2	0	0	0	0	1	0	0	0
Europe	Srubnaya culture	Bronze Age	Sru_BA	32	0	0	0	0	0	0	5	1	1	1	0	0	0	1	0	3	2	2	0	0	0	0	0	0	0	1	0	2	1	0	0	1	0	2	0	6	1	0	0	0	2	0	0	0	0
Eurasia	Steppe Early-Middle Bronze Age	Early-Middle Bronze Age	Stp_EMBA	95	1	0	3	0	0	0	6	0	0	3	0	3	0	2	0	1	5	2	0	0	0	2	0	3	1	3	4	5	0	0	0	4	0	13	0	25	2	0	0	0	1	4	2	0	0
Asia	Steppe Middle-Late Bronze Age	Middle-Late Bronze Age	Stp_MLBA	97	1	0	1	1	0	1	9	1	0	0	2	0	1	1	0	3	3	4	0	0	0	3	0	3	1	14	1	1	6	0	0	10	0	9	17			0	0	0	0	3	0	0	1
Europe	Thracian	Bronze Age	Thr_BA	25	0	0	0	0	0	0	3	0	2	0	2	0	2	1	0	3	0	4	0	0	1	0	1	0	0	0	1	0	2	0	0	0	0	1	0	1	1	0	0	0	0	0	0	0	0
Asia	Tianshan Iron Age	Iron Age	Tien_IA	15	1	0	1	1	0	1	1	0	0	0	0	0	1	1	1	0	0	0	0	0	0	0	0	0	0	1	1	0	0	0	0	0	0	2	0	1	2	0	0	0	0	0	0	0	0
Asia	OutTianShanHun; TianShanHun	Iron Age	TienHun_IA	23	3	0	3	2	2	2	0	0	0	1	1	1	0	0	1	0	0	1	0	2	1	0	0	0	0	0	0	0	0	0	0	0	0	1	0	1	1	0	0	0	0	0	0	0	0
Europe	Ukraine Mesolithic, Neolithic, Trypillian culture	Mesolithic-Neolithic	Ukr_N	56	0	0	0	0	0	0	3	2	1	0	0	0	1	0	0	0	1	0	0	0	0	0	0	0	0	0	1	0	1	0	0	2	0	18	0	17	8	0	0	1	0	0	0	0	0
Europe	Pre-Roman (Umbri)	Pre-Roman	Umbri_IA	19	0	0	0	0	0	0	3	1	1	0	0	0	1	0	2	3	1	1	0	0	0	1	0	1	0	0	0	0	0	0	0	1	0	1	0	0	0	0	0	1	0	0	1	0	0
Europe	Unetice culture	Bronze Age	Une_BA	15	0	0	0	0	0	0	2	0	0	1	0		0	2	0	0	0	2	1	0	0	0	0	0	0	0	0	0	1	0	0	0	0	1	0	2	1	0	0	0	1	1	0	0	0
Asia	Uyelgi Medieval	Medieval	Uye_M	22	2	0	5	1	0	0	6	0	0	0	0	0	0	0	0	0	0	0	0	0	0	5	0	0	0	0	0	0	0	0	0	0	0	1	0	1	1	0	0	0	0	0	0	0	0
Europe	Sweden Viking	Late Viking Age	Vik_M	13	0	0	0	0	0	0	4	0	0	0	0	1	0	0	0	2	0	0	0	0	0	0	0	0	0	1	0	1	1	0	0	0	0	0	0	2	0	0	0	0	0	0	1	0	0
Europe	Western Hunter-Gatherer	Mesolithic	WHG_Mes	20	0	0	0	0	0	0	0	0	0	0	0	0	0	0	0	0	0	0	0	0	0	0	0	1	0	0	0	0	0	0	0	0	0	1	0	4	14	0	0	0	0	0	0	0	0
Asia	Xiongnu	Iron Age	Xio_IA	118	3	5	19	21	4	9	7	0	1	0	1	0	2	5	0	2	6	2	0	1	3	1	0	0	0	3	0	0	9	0	0	5	0	1	0	3	0	0	0	0	0	0	3	0	2
