# Supplementary material for: Maternal Lineages of Gepids from Transylvania
Source: Genes (Basel). 2022 Mar 23;13(4):563. doi: 10.3390/genes13040563 (PMC9032604; doi:10.3390/genes13040563)
Supplement: Supplementary file 1 [file genes-13-00563-s001.zip › TableS5.xlsx]

## Sheet: Table S5a Fst distances
Table S5a: Pairwise Fst (top) and linearized Slatkin Fst (below) matrix of population distances between ancient populations. In the upper right part of the table probability values are depicted. In the Slatkin table + correspond to significant P values (<0.05), while - means not significant P values. Abbreviations of population names are given in Table S4.
	Aln_IA	An_BA	An_CA	An_N	Ar_IA	AvE_M	Baik_NBA	Balk_CBA	Balk_N	Balt_BA	Balt_IA	Balt_M	BellBCZ_CA	BellBFr_CA	BellBG_CA	BellBGB_CA	BellBHu_CA	BellBMd_CA	BellBPol_CA	BellBSp_CA	BMAC_BA	Cauc_LNBA	Comb_N	ConqC_M	ConqE_M	CU_M	CWC_LNBA	EHG_Mes	EU_IA	EU_LBK	EU_LNBA	EU_M	EU_N	GB_BA	GB_N	Gep_M	GlobA_CA	Hu_BA	Hu_CA	Hu_N	Ib_CBA	Ib_N	Ice_M	IEA_IA	IEA_LNBA	IEA_N	IGHG_Mes	IrTur_CA	Ita_N
Aln_IA	*	-	+	+	-	+	+	-	+	-	-	+	+	-	+	+	-	+	+	+	-	-	+	+	+	-	-	+	+	+	+	-	+	+	+	-	+	+	+	-	+	-	-	+	+	+	+	-	+
An_BA	0.01527	*	-	+	-	+	+	-	+	+	+	+	+	-	+	-	-	-	+	+	+	+	+	+	+	+	-	+	+	+	+	-	-	+	+	+	-	-	+	+	+	-	-	+	+	+	+	+	+
An_CA	0.09633	0.01146	*	+	+	+	+	+	-	+	+	+	+	-	+	+	+	-	+	+	+	+	+	+	+	+	+	+	+	+	+	+	+	+	-	+	+	-	+	+	+	-	+	+	+	+	+	+	+
An_N	0.06079	0.04782	0.02677	*	+	+	+	+	+	+	+	+	+	-	+	+	+	+	+	+	+	+	+	+	+	+	+	+	+	+	+	+	+	+	+	+	+	+	+	+	+	-	+	+	+	+	+	+	-
Ar_IA	0.02629	0.01026	0.05144	0.05661	*	+	+	-	+	-	+	+	-	-	-	+	-	-	+	+	-	+	+	-	+	+	-	+	+	+	+	-	-	-	+	-	-	-	+	+	-	-	-	+	+	+	+	-	+
AvE_M	0.10268	0.13032	0.1642	0.16403	0.11574	*	+	+	+	+	+	+	+	+	+	+	+	+	+	+	+	+	+	+	+	+	+	+	+	+	+	+	+	+	+	+	+	+	+	+	+	+	+	-	+	+	+	+	+
Baik_NBA	0.18707	0.22109	0.24345	0.23638	0.2068	0.07352	*	+	+	+	+	+	+	+	+	+	+	+	+	+	+	+	+	+	+	+	+	+	+	+	+	+	+	+	+	+	+	+	+	+	+	+	+	+	-	+	+	+	+
Balk_CBA	0.00525	0.0057	0.03248	0.02825	0.01415	0.12591	0.22401	*	-	-	+	+	-	-	-	-	-	-	-	+	+	-	+	+	+	-	-	+	+	+	+	-	+	+	-	+	-	-	-	-	-	-	-	+	+	+	+	+	+
Balk_N	0.07964	0.01798	0.0165	0.0225	0.04265	0.15497	0.25094	0.00044	*	+	+	+	-	-	-	-	-	-	-	+	+	+	+	+	+	+	+	+	+	+	+	+	+	+	-	+	-	-	-	-	-	-	-	+	+	+	+	+	-
Balt_BA	-0.03322	0.01812	0.05152	0.06587	0.01362	0.08646	0.18466	0.00858	0.02461	*	-	+	+	-	+	+	-	-	-	+	+	+	+	+	+	-	+	+	+	+	+	-	+	-	+	+	+	-	-	+	+	+	-	-	+	+	+	+	+
Balt_IA	-0.01899	0.05195	0.07389	0.07536	0.03817	0.10082	0.21982	0.02876	0.04876	0.01188	*	+	+	-	+	+	-	-	-	+	+	+	+	+	+	+	+	+	+	+	+	+	+	+	+	+	+	-	+	+	+	+	+	+	+	+	+	+	+
Balt_M	0.06357	0.05759	0.11157	0.10676	0.05741	0.11742	0.26267	0.0397	0.07188	0.04438	0.05277	*	+	-	+	+	+	+	+	+	+	+	+	+	+	+	+	+	+	+	+	+	+	+	+	+	+	+	+	+	+	+	+	+	+	+	+	+	+
BellBCZ_CA	0.05603	0.03063	0.04397	0.02492	0.02704	0.15975	0.25164	-0.00014	0.01234	0.02809	0.03751	0.05754	*	-	-	-	-	-	-	-	+	+	+	+	+	+	+	+	+	+	+	+	+	+	-	+	+	-	+	+	+	-	-	+	+	+	+	+	-
BellBFr_CA	0.01928	-0.01199	0.03506	0.03316	0.00434	0.10233	0.21055	-0.02223	-0.0007	-0.01421	0.01589	0.0247	0.00854	*	-	-	-	-	-	-	-	-	+	-	+	-	-	+	-	-	-	-	-	-	-	-	-	-	-	-	-	-	-	-	+	+	+	-	-
BellBG_CA	0.04526	0.01791	0.03938	0.04278	0.01861	0.1506	0.24879	-0.00039	0.00426	0.0188	0.04088	0.0492	0.00422	-0.01607	*	-	-	-	-	+	+	+	+	+	+	+	+	+	+	+	+	+	+	-	+	+	-	-	+	+	+	-	-	+	+	+	+	+	+
BellBGB_CA	0.04444	0.01745	0.0212	0.02233	0.03165	0.13948	0.23698	-0.00539	-0.01309	0.01676	0.03563	0.06153	0.0007	-0.01307	-0.00329	*	-	-	-	-	+	-	+	+	+	+	-	+	+	-	+	-	+	-	-	+	-	-	-	-	-	-	-	+	+	+	+	+	-
BellBHu_CA	0.02026	-0.00493	0.0467	0.05563	-0.01635	0.09158	0.20217	-0.01064	0.01683	-0.01635	0.01163	0.03716	0.02013	-0.02917	-0.00196	0.00178	*	-	-	+	-	-	+	-	-	-	-	+	-	-	+	-	-	-	-	-	-	-	-	-	-	-	-	-	+	+	+	-	+
BellBMd_CA	0.04398	-0.01383	0.01838	0.03582	0.01312	0.08189	0.17736	-0.01678	-0.00853	-0.01718	0.01106	0.04163	0.01901	-0.01207	0.00131	-0.0124	-0.01275	*	-	+	-	-	+	-	-	-	-	+	+	-	+	-	-	-	-	-	-	-	-	-	-	-	-	-	+	+	+	-	-
BellBPol_CA	0.06136	0.03666	0.07481	0.0813	0.04211	0.14739	0.25645	0.01656	0.04266	0.00513	-0.00598	0.05987	0.02403	0.02352	0.01217	0.01912	0.00561	0.04277	*	-	+	+	+	+	+	+	-	+	+	+	+	-	-	-	-	+	+	-	+	+	+	+	-	+	+	+	+	+	+
BellBSp_CA	0.08871	0.05781	0.05009	0.03753	0.06842	0.17544	0.26232	0.02451	0.02193	0.04787	0.03354	0.0905	0.01078	0.03444	0.02403	0.01299	0.05341	0.03632	0.02551	*	+	+	+	+	+	+	+	+	+	+	+	+	+	+	-	+	+	-	+	+	+	-	+	+	+	+	+	+	-
BMAC_BA	-0.04159	0.03099	0.05828	0.05512	0.01354	0.0881	0.16442	0.02307	0.04624	0.02296	0.0354	0.07036	0.04174	0.0069	0.0432	0.03558	-0.00178	0.00133	0.04264	0.06172	*	+	+	+	+	-	+	+	+	+	+	+	+	+	+	+	+	+	+	+	+	+	+	+	+	+	+	-	+
Cauc_LNBA	0.00464	0.02194	0.03461	0.03154	0.0247	0.11935	0.21	0.00539	0.01538	0.02458	0.0428	0.06075	0.01429	-0.00118	0.02249	0.0096	0.00479	-0.00794	0.03604	0.03793	0.02713	*	+	+	+	-	+	+	+	+	+	+	+	+	+	+	+	-	+	+	+	+	+	+	+	+	+	+	+
Comb_N	0.14788	0.17493	0.18972	0.1509	0.14147	0.20951	0.30292	0.12278	0.17023	0.08634	0.05928	0.16804	0.10443	0.17704	0.12553	0.12338	0.161	0.18795	0.10594	0.12476	0.09189	0.09989	*	+	+	+	+	-	+	+	+	+	+	+	+	+	+	+	+	+	+	+	+	+	+	+	+	+	+
ConqC_M	0.02992	0.01728	0.05614	0.05634	0.01477	0.09932	0.18863	0.00761	0.03037	0.01981	0.04654	0.034	0.02158	-0.00554	0.02212	0.02625	-0.00464	-0.01506	0.02799	0.05388	0.04062	0.0286	0.12282	*	+	-	+	+	+	+	+	+	+	+	+	+	+	+	+	+	+	+	+	+	+	+	+	+	+
ConqE_M	0.05101	0.05329	0.08197	0.08074	0.05046	0.05321	0.17373	0.04843	0.06928	0.04535	0.05389	0.03839	0.06617	0.02999	0.06529	0.06359	0.03019	0.02376	0.06943	0.09505	0.05913	0.05627	0.1335	0.02618	*	+	+	+	+	+	+	+	+	+	+	+	+	+	+	+	+	+	+	+	+	+	+	+	+
CU_M	0.02828	0.05444	0.08814	0.07251	0.04844	0.07337	0.16952	0.0276	0.06026	0.00892	0.03947	0.07627	0.04814	0.02229	0.04796	0.0395	0.0117	0.01664	0.06285	0.0869	0.01996	0.01386	0.071	0.0265	0.03229	*	+	+	+	+	+	+	+	+	+	-	+	+	+	+	+	+	+	-	+	+	+	+	+
CWC_LNBA	-0.00467	0.00587	0.02785	0.04273	0.00336	0.11996	0.21065	0.00385	0.01246	0.01072	0.03239	0.05238	0.01646	-0.0114	0.00807	0.0072	-0.01553	-0.00821	0.00869	0.03901	0.02279	0.01836	0.10219	0.02277	0.0556	0.0301	*	+	+	+	+	+	+	-	+	+	-	-	-	+	+	-	-	+	+	+	+	+	+
EHG_Mes	0.18142	0.16701	0.17517	0.15303	0.14965	0.23529	0.31457	0.12324	0.15512	0.09456	0.06469	0.15838	0.10217	0.17015	0.11091	0.12032	0.15428	0.18917	0.06209	0.10173	0.11783	0.11469	0.01792	0.11746	0.14053	0.14058	0.1006	*	+	+	+	+	+	+	+	+	+	+	+	+	+	+	+	+	+	+	-	+	+
EU_IA	0.03312	0.03215	0.08705	0.08532	0.02465	0.13305	0.24746	0.02405	0.05787	0.02037	0.03811	0.02808	0.03819	0.00932	0.03468	0.04458	0.02288	0.03197	0.03755	0.07383	0.0451	0.04373	0.13713	0.02887	0.05424	0.06325	0.02916	0.14431	*	+	+	+	+	+	+	+	+	+	+	+	+	+	+	+	+	+	+	+	+
EU_LBK	0.06339	0.04015	0.06309	0.05448	0.06398	0.13783	0.23748	0.0249	0.02371	0.03572	0.07893	0.08771	0.06182	0.01127	0.04156	0.02295	0.00166	0.00632	0.07493	0.08917	0.04962	0.03278	0.19541	0.048	0.07104	0.04321	0.03612	0.20267	0.08295	*	+	+	+	+	+	+	+	-	-	+	+	+	+	+	+	+	+	+	+
EU_LNBA	0.06777	0.04077	0.05167	0.0545	0.04603	0.17049	0.25871	0.02677	0.03313	0.05181	0.05959	0.08228	0.02762	0.01843	0.01605	0.02617	0.03215	0.02966	0.0423	0.03844	0.06484	0.04135	0.15382	0.04745	0.08654	0.07928	0.03813	0.13278	0.06066	0.07097	*	+	+	+	+	+	+	+	+	+	+	+	+	+	+	+	+	+	+
EU_M	-0.00785	0.00564	0.04284	0.0446	0.00832	0.11062	0.20345	-0.00605	0.01263	0.00939	0.03951	0.03585	0.01515	-0.02959	0.00913	0.0088	-0.02125	-0.0244	0.0205	0.04233	0.02258	0.01556	0.12605	0.00976	0.04704	0.02705	0.0099	0.12914	0.01919	0.02299	0.03645	*	+	+	+	-	-	-	-	+	+	+	-	+	+	+	+	+	+
EU_N	0.07431	0.00711	0.0232	0.04216	0.02021	0.17733	0.26708	0.01131	0.01263	0.03555	0.06547	0.06565	0.0159	0.00394	0.01189	0.01256	0.00813	0.01078	0.02759	0.0357	0.06054	0.0372	0.17202	0.02683	0.07435	0.08397	0.01398	0.14172	0.04278	0.05623	0.03561	0.01848	*	+	+	+	-	-	+	+	+	+	-	+	+	+	+	+	+
GB_BA	0.05662	0.02458	0.05787	0.06516	0.02053	0.1521	0.25349	0.00948	0.02343	0.00726	0.0232	0.05356	0.01776	-0.00088	0.0043	0.01176	-0.01671	0.02099	-0.00337	0.03663	0.04066	0.02917	0.12096	0.02094	0.06157	0.05259	0.00314	0.09291	0.04082	0.05066	0.04134	0.01047	0.0184	*	+	+	+	-	+	+	+	+	-	+	+	+	+	+	+
GB_N	0.09465	0.0371	0.01937	0.02423	0.06544	0.17431	0.26386	0.01304	-0.00561	0.04183	0.05472	0.08932	0.01544	0.01859	0.01532	-0.00833	0.04733	0.01269	0.05181	0.00833	0.05808	0.02603	0.16416	0.04949	0.08941	0.07935	0.0279	0.14799	0.07582	0.0558	0.03655	0.03125	0.02729	0.04181	*	+	+	-	+	-	+	-	+	+	+	+	+	+	-
Gep_M	0.04261	0.02524	0.08252	0.09545	0.03009	0.12051	0.23017	0.02187	0.04403	0.02005	0.06591	0.05335	0.05851	-0.00699	0.03856	0.04032	-0.0188	-0.0037	0.0554	0.09746	0.04405	0.03845	0.17847	0.02185	0.05361	0.03143	0.03387	0.1913	0.04473	0.0228	0.07354	0.00922	0.0519	0.03929	0.07974	*	+	+	-	+	+	+	+	+	+	+	+	+	+
GlobA_CA	0.06492	0.008	0.05117	0.05973	0.02237	0.14933	0.24014	0.0082	0.01807	0.02065	0.05101	0.05199	0.02696	0.00102	0.00889	0.00704	0.00958	0.00333	0.04858	0.04834	0.0359	0.02945	0.21976	0.02007	0.07231	0.07775	0.01018	0.19644	0.03398	0.04658	0.03872	0.002	0.01168	0.03277	0.02776	0.03066	*	-	+	+	-	-	-	+	+	+	+	+	+
Hu_BA	0.06307	0.01523	0.03266	0.04251	0.04525	0.13781	0.24914	-0.00703	-0.01039	0.00499	0.02511	0.05272	0.01159	-0.00908	-0.0009	-0.01228	0.00789	-0.02113	0.01808	0.01926	0.03466	0.01026	0.16028	0.02119	0.0605	0.04165	0.01035	0.16241	0.03994	0.02185	0.03125	0.00046	0.0146	0.02187	0.00053	0.01987	0.01085	*	-	-	-	-	-	+	+	+	+	+	-
Hu_CA	0.06227	0.01897	0.0558	0.07479	0.04658	0.12638	0.24084	0.00858	0.01268	0.00516	0.0457	0.06231	0.0502	-4e-05	0.02065	0.01022	-0.01708	-0.01232	0.04091	0.07519	0.03694	0.0215	0.18358	0.02535	0.05619	0.03454	0.0138	0.18041	0.05844	-0.0018	0.05945	0.00668	0.03839	0.02108	0.04407	0.00282	0.0318	0.00224	*	-	+	+	-	+	+	+	+	+	+
Hu_N	0.04513	0.02654	0.02091	0.01755	0.04346	0.13261	0.22703	0.00731	-0.00799	0.02981	0.0495	0.07805	0.01921	0.00214	0.01838	-0.00498	0.01508	-0.01344	0.04682	0.02908	0.04015	0.01408	0.1364	0.03799	0.0637	0.03595	0.02165	0.14294	0.06202	0.0177	0.04117	0.0217	0.02977	0.03541	-0.00027	0.04608	0.02416	-0.00365	0.01281	*	+	-	+	+	+	+	+	+	-
Ib_CBA	0.05038	0.02575	0.0411	0.04394	0.02104	0.14923	0.24027	0.01118	0.00865	0.02685	0.04588	0.05992	0.01508	-0.00879	0.00974	0.01093	0.01261	0.00298	0.03649	0.02411	0.04427	0.03017	0.14536	0.02706	0.0693	0.06333	0.01619	0.12785	0.04023	0.06587	0.03657	0.01812	0.01761	0.02039	0.01627	0.05471	0.01402	0.01611	0.04006	0.02192	*	-	-	+	+	+	+	+	+
Ib_N	0.02863	0.01701	0.00992	0.01029	0.01662	0.11802	0.20993	0.00596	-0.00635	0.02513	0.04023	0.07218	0.01382	-0.01433	0.01354	-0.00306	0.0056	-0.0187	0.0434	0.02027	0.02985	0.01683	0.12297	0.02696	0.05596	0.03862	0.01094	0.13206	0.04661	0.03828	0.03105	0.01553	0.01684	0.02946	0.00031	0.04926	0.01449	0.00856	0.02832	-0.00124	-0.00374	*	-	+	+	+	+	-	-
Ice_M	0.04286	0.00605	0.03609	0.04488	0.00352	0.13639	0.23491	-0.00534	0.0033	0.01091	0.04119	0.04429	0.00397	-0.0225	-0.00157	0.00042	-0.00663	-0.01404	0.02548	0.03678	0.02974	0.01906	0.14928	0.01376	0.0591	0.04657	0.00315	0.14912	0.02171	0.04118	0.0294	0.00073	0.00467	0.01227	0.02046	0.02314	-0.00058	-0.00279	0.02131	0.01748	0.00253	0.00324	*	+	+	+	+	+	-
IEA_IA	0.04695	0.06606	0.0962	0.08932	0.05935	0.03787	0.1148	0.05387	0.08435	0.02873	0.05189	0.10196	0.08011	0.04574	0.0748	0.06653	0.03855	0.02436	0.08279	0.10611	0.03004	0.03641	0.1068	0.04064	0.03596	-0.01766	0.04945	0.16535	0.08709	0.07342	0.10165	0.04671	0.10485	0.08089	0.10234	0.06002	0.09867	0.06801	0.06394	0.05982	0.08587	0.05666	0.07669	*	+	+	+	+	+
IEA_LNBA	0.1383	0.17228	0.19676	0.19355	0.15414	0.04222	0.00618	0.17297	0.19894	0.14182	0.17409	0.21371	0.19916	0.15364	0.20162	0.18635	0.14544	0.11754	0.1964	0.21156	0.12669	0.16586	0.24107	0.14307	0.12983	0.11499	0.1669	0.26127	0.19682	0.18857	0.21436	0.15953	0.22112	0.20182	0.21322	0.17836	0.18841	0.18974	0.18334	0.18036	0.19376	0.16303	0.18386	0.0689	*	+	+	+	+
IEA_N	0.21481	0.29283	0.33031	0.31483	0.28034	0.12413	0.08131	0.29415	0.34236	0.20596	0.21221	0.33558	0.34279	0.29476	0.32247	0.30654	0.26857	0.26308	0.32195	0.34065	0.17786	0.25975	0.35931	0.25506	0.2245	0.201	0.25981	0.41646	0.30622	0.30625	0.33005	0.25648	0.35572	0.34119	0.35405	0.28546	0.34828	0.31985	0.31834	0.28278	0.31618	0.25732	0.31061	0.1453	0.08842	*	+	+	+
IGHG_Mes	0.19806	0.15525	0.14459	0.12801	0.15557	0.26289	0.33948	0.11186	0.12216	0.10467	0.06844	0.16111	0.08363	0.16269	0.09406	0.09807	0.15691	0.17325	0.0535	0.06294	0.12937	0.11258	0.08838	0.11709	0.1526	0.17372	0.09799	0.01455	0.14926	0.19563	0.11187	0.12633	0.11536	0.08589	0.11037	0.19855	0.17299	0.13742	0.1736	0.12172	0.10643	0.11704	0.13492	0.1973	0.28859	0.44523	*	+	+
IrTur_CA	-0.02717	0.02555	0.04825	0.03668	0.00688	0.09907	0.1775	0.0152	0.03413	0.02574	0.03587	0.07195	0.03122	0.00381	0.03296	0.02422	-0.00314	-0.00314	0.04818	0.05135	-0.00197	0.02094	0.10972	0.03215	0.05875	0.02789	0.01403	0.13424	0.04949	0.04617	0.05492	0.017	0.05041	0.0397	0.04373	0.04682	0.02943	0.032	0.03842	0.02741	0.03471	0.01589	0.0226	0.03715	0.13474	0.2051	0.13603	*	+
Ita_N	0.0722	0.04984	0.03368	0.02396	0.07066	0.15552	0.24667	0.02093	0.00857	0.04008	0.03973	0.09806	0.02165	0.03648	0.03412	0.00862	0.0594	0.00964	0.06161	0.0112	0.05338	0.0285	0.14224	0.05088	0.08184	0.07055	0.03955	0.14363	0.07767	0.06963	0.04749	0.04049	0.04651	0.0623	0.00128	0.08593	0.05355	0.01171	0.0549	0.00454	0.02375	-0.00103	0.03374	0.0834	0.19628	0.3046	0.10555	0.03871	*
Kar_BIA	-0.00367	0.08014	0.12047	0.11215	0.04909	0.05882	0.08979	0.08832	0.12735	0.0438	0.05304	0.14192	0.11906	0.07545	0.11424	0.10843	0.03958	0.05154	0.10969	0.14241	0.03504	0.08122	0.17035	0.05574	0.05299	0.04846	0.06475	0.21128	0.09919	0.11937	0.12815	0.06473	0.12829	0.10972	0.15379	0.09268	0.13274	0.12098	0.11396	0.10057	0.10405	0.06363	0.10159	0.02847	0.0631	0.09066	0.23512	0.03455	0.10673
Lang_M	0.04424	0.01743	0.07338	0.07355	0.02045	0.15578	0.25603	0.00771	0.03311	0.02421	0.07123	0.04717	0.03341	-0.01876	0.02078	0.02903	-0.01413	0.00941	0.05026	0.07745	0.04201	0.02946	0.19462	0.01868	0.0645	0.05159	0.02158	0.18471	0.03451	0.03561	0.0554	0.0014	0.02828	0.02537	0.06363	0.01021	0.01887	0.02416	0.01963	0.04246	0.03418	0.04114	0.00647	0.0885	0.20632	0.34525	0.17674	0.04101	0.08487
Mdt_CBA	0.06687	0.02789	0.03609	0.05752	0.04652	0.1432	0.24168	0.02165	0.00742	0.02585	0.05933	0.07997	0.04095	0.00911	0.02988	0.01432	0.02304	-0.01429	0.0622	0.05053	0.05382	0.03483	0.16708	0.03965	0.07227	0.05904	0.02892	0.16172	0.05955	0.04794	0.05491	0.02714	0.03847	0.04351	0.02041	0.04538	0.027	0.01172	0.01646	0.01166	0.01414	0.00087	0.01955	0.08218	0.1959	0.30096	0.14046	0.04449	0.01188
Mon_M	0.09403	0.12074	0.144	0.13885	0.10718	0.03722	0.03584	0.12189	0.1439	0.10476	0.1399	0.16017	0.14262	0.10081	0.14447	0.1354	0.09704	0.07398	0.15236	0.16172	0.08964	0.11916	0.20418	0.09599	0.08704	0.0714	0.12064	0.21468	0.14693	0.13958	0.15989	0.11335	0.15875	0.14359	0.159	0.13093	0.13556	0.14392	0.13533	0.13264	0.13825	0.11629	0.13056	0.02525	0.01899	0.07672	0.23134	0.09306	0.1498
Nar_N	0.23168	0.18365	0.20831	0.16829	0.18872	0.25104	0.33534	0.13386	0.17286	0.09947	0.05114	0.16085	0.11937	0.22254	0.11975	0.1359	0.18357	0.24294	0.07488	0.08787	0.11859	0.12151	0.12524	0.12395	0.15467	0.17471	0.10747	0.01293	0.15734	0.2145	0.14574	0.12823	0.14638	0.09718	0.16367	0.19397	0.22729	0.19103	0.20012	0.14971	0.12378	0.13993	0.17273	0.2026	0.27677	0.47741	0.01975	0.13653	0.15228
NE_CBA	-0.00922	0.01057	0.02722	0.04334	0.0166	0.09701	0.1957	0.00931	0.01443	0.01408	0.03274	0.07075	0.03674	-0.00678	0.03061	0.01754	-0.00886	-0.02894	0.03262	0.05253	0.01335	0.0097	0.12033	0.02949	0.04944	0.01709	0.01458	0.14222	0.04593	0.02229	0.05296	0.01257	0.03954	0.0303	0.03459	0.02364	0.02388	0.00646	0.00395	0.01284	0.03008	0.01199	0.01798	0.03124	0.14928	0.21617	0.14467	0.016	0.03247
NE_IA	0.01063	0.02462	0.06609	0.05167	0.01767	0.09525	0.20139	0.00746	0.03566	0.00803	0.02567	0.05041	0.02693	0.00297	0.02705	0.02348	-0.00034	-0.00553	0.0559	0.06567	0.01417	0.00981	0.11621	0.00522	0.0215	-0.00015	0.01565	0.16121	0.03607	0.03891	0.05485	0.00344	0.05167	0.04052	0.05166	0.01947	0.04814	0.02055	0.02481	0.01899	0.03348	0.01904	0.02098	0.00695	0.14207	0.25166	0.17314	0.01078	0.03899
NE_N	0.01782	0.03692	0.06266	0.06133	0.04615	0.08876	0.19642	0.02538	0.04331	0.0168	0.034	0.08454	0.06068	0.01848	0.0482	0.03042	0.00965	0.01164	0.0696	0.08235	0.0003	0.01587	0.15346	0.0408	0.04816	0.01707	0.02511	0.18294	0.0673	0.03287	0.07382	0.01875	0.06969	0.05611	0.06185	0.04005	0.05979	0.03552	0.02574	0.02069	0.05436	0.02726	0.03959	0.03751	0.14366	0.23698	0.18762	0.01132	0.06014
Nom_IAM	0.03553	0.07242	0.10565	0.10396	0.05214	0.0511	0.06084	0.07978	0.10624	0.05704	0.09718	0.1241	0.10251	0.05411	0.09741	0.09418	0.05151	0.04655	0.11297	0.12905	0.048	0.08225	0.1778	0.06678	0.07239	0.05298	0.06726	0.19534	0.0962	0.10645	0.11767	0.06861	0.10725	0.09849	0.12374	0.09391	0.08852	0.10841	0.10117	0.09711	0.09113	0.07507	0.08088	0.025	0.04446	0.12202	0.21196	0.04829	0.11944
Nur_BA	0.06506	0.02309	0.09461	0.1099	0.05694	0.13348	0.24532	0.02912	0.04472	0.00412	0.05645	0.06625	0.08116	0.00239	0.04294	0.04134	0.00706	-0.01065	0.08694	0.11182	0.04031	0.04154	0.24293	0.03286	0.07107	0.05794	0.03183	0.25365	0.0478	0.02881	0.08265	0.00532	0.06223	0.05818	0.08267	-0.00599	0.0323	0.02028	0.00094	0.04104	0.0491	0.03943	0.02588	0.08309	0.19008	0.31769	0.25064	0.04765	0.07759
Oku_BA	0.11597	0.14312	0.198	0.18904	0.14118	0.11719	0.12816	0.15161	0.20484	0.11381	0.13611	0.18366	0.18826	0.15509	0.17989	0.17646	0.14732	0.13208	0.1913	0.21325	0.10112	0.13972	0.27462	0.111	0.11122	0.12722	0.14134	0.28765	0.16212	0.18693	0.19144	0.12508	0.1907	0.18975	0.21936	0.15027	0.18057	0.19514	0.18327	0.16907	0.17643	0.15099	0.17426	0.09882	0.09652	0.23255	0.31039	0.11377	0.18895
Phoe_BIA	0.07847	0.03118	0.12122	0.12253	0.05076	0.1404	0.24038	0.03874	0.08591	0.03061	0.06583	0.05191	0.0923	0.0221	0.05726	0.07251	0.03378	0.02071	0.10928	0.13087	0.0423	0.05727	0.27206	0.00879	0.04859	0.08599	0.04351	0.2637	0.05135	0.07502	0.09211	0.01122	0.06942	0.07598	0.11627	0.01168	0.05174	0.06492	0.05252	0.07362	0.06131	0.05892	0.04113	0.09941	0.17902	0.34905	0.26414	0.04396	0.10854
Pol_BA	0.01846	0.02119	0.04504	0.04279	0.01025	0.13666	0.22628	0.00597	0.02439	0.0176	0.02932	0.05465	0.01425	-0.00037	0.00924	0.01375	-0.00866	0.01471	0.01094	0.03306	0.02601	0.02375	0.10033	0.02202	0.05986	0.03977	0.0019	0.0866	0.03862	0.05167	0.03852	0.01394	0.02023	0.00074	0.03746	0.04746	0.02563	0.0288	0.03081	0.03306	0.01842	0.01947	0.01345	0.06226	0.18004	0.29602	0.08097	0.01755	0.05022
Pol_IA	-0.01509	0.04308	0.076	0.09573	0.03011	0.11004	0.21194	0.03996	0.05649	0.04297	0.04553	0.0522	0.05621	0.00853	0.05854	0.05435	0.01448	-8e-05	0.01697	0.06851	0.05088	0.06587	0.09752	0.06302	0.07982	0.05597	0.04475	0.11931	0.02642	0.07444	0.07948	0.04389	0.06115	0.04894	0.0725	0.04711	0.03218	0.0197	0.04491	0.07115	0.05565	0.05306	0.0304	0.07291	0.1748	0.19075	0.12684	0.05289	0.06548
Pun_IA	0.00548	0.00809	0.05602	0.04994	0.00781	0.1015	0.19962	-0.00601	0.01685	-0.00961	0.01934	0.03749	0.01643	-0.01878	0.00911	0.00865	-0.0091	-0.02052	0.0378	0.04467	0.01203	0.0149	0.15432	0.00207	0.04393	0.02704	0.00735	0.16695	0.01342	0.03825	0.03593	-0.01335	0.02079	0.02419	0.03353	0.01066	-0.00338	0.00057	0.01834	0.01575	0.00215	-0.00194	-0.00915	0.05293	0.14757	0.25728	0.16129	0.01169	0.03082
Rom_Antiq	0.03736	0.01499	0.05447	0.06734	0.02781	0.10418	0.2174	0.01061	0.02506	0.01626	0.05389	0.03641	0.03931	-0.00866	0.02682	0.02527	-0.00623	-0.01122	0.04201	0.06872	0.04316	0.02839	0.15928	0.01665	0.03893	0.03429	0.02438	0.15664	0.01714	0.02939	0.05689	0.00873	0.03421	0.02909	0.05124	0.0098	0.02232	0.01231	0.00598	0.03174	0.03486	0.03036	0.01499	0.05431	0.1717	0.27085	0.15104	0.04124	0.05585
SAs_BIA	0.00308	0.0389	0.06314	0.05857	0.02805	0.05697	0.11532	0.03099	0.05353	0.03452	0.06198	0.07508	0.0482	0.0153	0.0524	0.04628	0.01238	0.00148	0.05966	0.07612	0.0249	0.03573	0.11069	0.03061	0.04325	0.00963	0.03544	0.12741	0.06309	0.05523	0.07419	0.03555	0.06689	0.05025	0.06827	0.05203	0.05068	0.05102	0.04583	0.04899	0.05717	0.04169	0.04351	0.00724	0.07891	0.15623	0.14048	0.02019	0.0671
SAs_IAM	0.03481	0.06303	0.09208	0.08045	0.04227	0.05025	0.09338	0.05608	0.08037	0.04544	0.07367	0.10623	0.07673	0.03739	0.07546	0.06726	0.03895	0.01823	0.09069	0.10077	0.02995	0.05561	0.15932	0.04922	0.06305	0.03904	0.05595	0.18303	0.08302	0.0852	0.09714	0.04941	0.09079	0.08606	0.0961	0.07723	0.07163	0.07453	0.07951	0.0669	0.07211	0.05255	0.05926	0.02993	0.0576	0.14105	0.19708	0.03201	0.08742
Saka_IA	0.02338	0.05037	0.09649	0.0818	0.03062	0.05259	0.08537	0.04337	0.07969	0.01852	0.04409	0.08242	0.06511	0.03262	0.05807	0.06074	0.02792	0.02827	0.0553	0.091	0.0302	0.05196	0.12677	0.02824	0.04619	0.03132	0.03589	0.14536	0.0589	0.084	0.08276	0.03468	0.07322	0.05558	0.09667	0.06751	0.0645	0.0724	0.07241	0.07143	0.06502	0.05643	0.05442	0.01793	0.05648	0.15129	0.16566	0.03311	0.09233
Sarm_IA	-0.01096	0.05737	0.09823	0.07479	0.04802	0.09956	0.17592	0.03623	0.07875	0.00557	0.00528	0.08298	0.05145	0.04672	0.05516	0.05521	0.02818	0.05012	0.03455	0.06382	0.01855	0.03489	0.07887	0.04323	0.05908	0.02391	0.02358	0.08741	0.05587	0.08982	0.07454	0.0378	0.07795	0.0421	0.08833	0.07777	0.07961	0.06669	0.07187	0.06164	0.06144	0.05088	0.0667	0.03258	0.13122	0.21316	0.10258	0.0253	0.06688
Sca_NBA	-0.01841	0.03402	0.06035	0.05824	0.03229	0.10769	0.20818	0.01753	0.0311	0.01507	0.03661	0.07828	0.04466	0.00107	0.03766	0.02503	0.00139	-0.01426	0.04929	0.06869	0.01958	0.0189	0.11637	0.04382	0.06674	0.01723	0.02732	0.16473	0.0472	0.02127	0.04886	0.01623	0.0637	0.05059	0.05045	0.02963	0.03608	0.00996	0.02101	0.02257	0.04535	0.02161	0.02532	0.0404	0.16222	0.20701	0.17574	0.01806	0.04161
Scy_EU	0.0358	0.06998	0.10329	0.10544	0.05197	0.12139	0.20355	0.06091	0.08527	0.04636	0.05929	0.10329	0.07887	0.03668	0.06181	0.07077	0.02978	0.04803	0.04977	0.09593	0.05703	0.07428	0.11906	0.06939	0.08788	0.06037	0.05796	0.12928	0.07669	0.0781	0.0583	0.06031	0.09202	0.06119	0.1027	0.07942	0.0781	0.07117	0.06923	0.08555	0.08156	0.07192	0.06759	0.06555	0.16202	0.2286	0.14533	0.05949	0.09785
ScyS_IA	0.03059	0.05551	0.08388	0.08327	0.04495	0.03873	0.07432	0.04757	0.07243	0.03097	0.05635	0.09137	0.06736	0.03413	0.06798	0.06109	0.02616	0.01421	0.05493	0.08542	0.04495	0.05654	0.12369	0.03361	0.04751	0.02408	0.04854	0.13399	0.0718	0.07621	0.08726	0.04534	0.07875	0.06303	0.08901	0.06782	0.06223	0.06254	0.06128	0.06703	0.07252	0.05557	0.06003	0.01831	0.04258	0.1418	0.15239	0.04521	0.07964
SHG_Mes	0.16125	0.1958	0.20927	0.19287	0.15251	0.21785	0.31547	0.15452	0.19004	0.10841	0.0664	0.20203	0.14688	0.16486	0.15288	0.14825	0.14646	0.18069	0.07046	0.13759	0.12134	0.14883	0.01113	0.15899	0.1679	0.13388	0.13148	0.01242	0.16384	0.22341	0.17623	0.16142	0.20016	0.12857	0.18525	0.20831	0.2165	0.16757	0.19008	0.17131	0.16734	0.15014	0.1715	0.14506	0.25973	0.32448	0.06284	0.13995	0.1648
Sib_BA	0.12454	0.18347	0.21842	0.20266	0.16306	0.04983	0.0148	0.18166	0.22198	0.13119	0.15228	0.22936	0.21739	0.16738	0.21507	0.19716	0.15563	0.13476	0.20764	0.22717	0.10882	0.16297	0.25147	0.15334	0.13829	0.12074	0.1711	0.29064	0.20304	0.20204	0.22414	0.15863	0.23914	0.22259	0.23416	0.18578	0.21154	0.20202	0.20132	0.18577	0.20767	0.16522	0.19914	0.06761	0.00767	0.12928	0.32412	0.12519	0.2011
Sib_IA	0.26588	0.34791	0.38454	0.3633	0.34247	0.15607	0.06758	0.3442	0.39588	0.25025	0.25795	0.38958	0.39896	0.36871	0.37484	0.35831	0.33729	0.32627	0.38574	0.39129	0.22121	0.30513	0.42497	0.30049	0.27213	0.2594	0.30898	0.46897	0.36214	0.3541	0.37867	0.30269	0.40802	0.39745	0.40405	0.33586	0.40868	0.3773	0.37282	0.32968	0.36786	0.30857	0.37171	0.20578	0.07811	0.00526	0.49518	0.24904	0.35267
Sib_N	0.16506	0.19101	0.21896	0.20913	0.18047	0.06432	0.00699	0.19545	0.23164	0.15032	0.18211	0.23724	0.2266	0.18722	0.21784	0.20895	0.17685	0.16353	0.23533	0.2393	0.12441	0.17588	0.28517	0.16036	0.14486	0.13745	0.1764	0.30494	0.22345	0.21227	0.22964	0.17147	0.23629	0.22705	0.24349	0.20114	0.22472	0.22911	0.21999	0.19806	0.2148	0.18358	0.21175	0.07705	0.00934	0.09681	0.32986	0.13932	0.22759
Sint_BA	0.03079	0.03475	0.05699	0.06213	0.01656	0.11694	0.21207	0.01971	0.02973	0.01695	0.04011	0.06487	0.02413	0.00823	0.02191	0.02311	0.00439	0.00974	0.0222	0.05282	0.03422	0.02404	0.05805	0.03087	0.05108	0.00557	0.01516	0.08669	0.0388	0.05301	0.05404	0.02862	0.04261	0.01681	0.04616	0.04323	0.04227	0.02349	0.02772	0.03281	0.03232	0.03151	0.02098	0.02423	0.16262	0.2603	0.09936	0.0355	0.05341
Sru_BA	0.0031	0.01167	0.03815	0.057	0	0.09529	0.19854	0.00529	0.01382	1e-05	0.01386	0.04787	0.01816	-0.01586	0.01114	0.00986	-0.02257	-0.02423	-0.00636	0.0386	0.01744	0.02124	0.07149	0.01288	0.04222	0.01723	0.00218	0.08192	0.0199	0.03991	0.0392	0.00776	0.02206	-0.00074	0.03404	0.02034	0.01162	0.00249	0.00667	0.02344	0.01317	0.00817	0.00123	0.0342	0.14999	0.21207	0.0876	0.01702	0.03354
Stp_EMBA	0.01744	0.0341	0.05909	0.06419	0.0245	0.12014	0.21146	0.01752	0.03581	0.01154	0.0209	0.05955	0.02516	0.01333	0.02244	0.02203	0.0017	0.01766	0.00229	0.04785	0.0351	0.02512	0.05445	0.02718	0.05557	0.02344	0.0109	0.05649	0.04158	0.05605	0.05112	0.02402	0.04071	0.0053	0.05187	0.05102	0.04358	0.03114	0.02716	0.04215	0.03829	0.03525	0.02809	0.04529	0.16534	0.26731	0.06859	0.03603	0.05877
Stp_MLBA	0.02824	0.04007	0.05898	0.05842	0.03472	0.10589	0.20205	0.02166	0.03043	0.01485	0.0311	0.07074	0.03359	0.01298	0.02882	0.02233	-0.00279	0.01288	0.02599	0.05369	0.03206	0.01899	0.07581	0.03559	0.04831	-0.00783	0.01764	0.09381	0.05735	0.03318	0.05827	0.02692	0.05223	0.01779	0.04809	0.03861	0.05057	0.02493	0.01638	0.02577	0.04312	0.03564	0.03476	0.02384	0.1561	0.24919	0.10201	0.03441	0.05397
Thr_BA	0.04625	0.0009	0.02561	0.03163	0.01105	0.12347	0.22348	-0.01216	-0.00173	0.00825	0.03609	0.04574	0.00981	-0.01871	0.00265	-0.00347	-0.01252	-0.0239	0.03794	0.04223	0.02487	0.01022	0.15764	0.0011	0.0364	0.03333	0.00353	0.15946	0.03297	0.01876	0.0319	-0.00489	0.00683	0.01544	0.02022	0.01126	0.00678	-0.0057	0.00288	0.00333	0.00897	-0.00048	-0.00946	0.05826	0.16909	0.30619	0.14306	0.01563	0.02235
Tien_Hun_IA	0.025	0.07424	0.10651	0.09036	0.05681	0.04507	0.05776	0.0682	0.09861	0.04708	0.07495	0.11689	0.08739	0.05204	0.08729	0.08106	0.05082	0.0447	0.09708	0.11036	0.04259	0.06906	0.15761	0.05888	0.06846	0.04168	0.06169	0.17858	0.09206	0.10029	0.10635	0.05978	0.10317	0.09026	0.11228	0.09377	0.08725	0.09642	0.09597	0.08413	0.08577	0.06859	0.07744	0.01795	0.04032	0.12679	0.19428	0.0439	0.10128
Tien_IA	-0.00568	0.03262	0.06128	0.05705	0.01448	0.04319	0.10174	0.01971	0.04923	0.00776	0.02382	0.0665	0.03865	0.01127	0.03809	0.03639	-0.007	-0.00341	0.03833	0.05656	0.01051	0.02223	0.09839	0.01158	0.02819	-0.0032	0.01476	0.11655	0.0499	0.05855	0.05878	0.01656	0.05232	0.03362	0.06508	0.04211	0.04679	0.04155	0.04056	0.03707	0.03539	0.01857	0.03401	-0.00536	0.061	0.14464	0.13555	0.00732	0.05056
Ukr_N	0.11564	0.12812	0.14508	0.13036	0.1088	0.22532	0.31267	0.08788	0.11672	0.0729	0.05785	0.11985	0.06879	0.11151	0.07973	0.09121	0.10245	0.13604	0.03667	0.08115	0.10324	0.09251	0.02771	0.09495	0.12797	0.104	0.0754	0.00415	0.10203	0.16391	0.10625	0.09775	0.10635	0.06181	0.11806	0.14922	0.13644	0.11447	0.13449	0.11731	0.09753	0.10772	0.1042	0.14352	0.2636	0.39056	0.0295	0.11512	0.11977
Umbri_IA	0.06378	0.01394	0.0433	0.04666	0.00983	0.12606	0.22041	0.01438	0.01744	0.01835	0.05083	0.06129	0.03558	-0.00856	0.01985	0.02023	0.0134	0.00862	0.08177	0.07307	0.02974	0.02263	0.19079	0.01616	0.0453	0.04661	0.01028	0.19011	0.04302	0.04511	0.0535	0.0092	0.02714	0.03763	0.04478	0.02879	0.03213	0.03545	0.03191	0.01749	0.00838	-0.00623	0.00333	0.06537	0.16606	0.32524	0.1833	0.02237	0.04837
Une_BA	-0.00867	0.01873	0.04374	0.02751	0.00126	0.10659	0.19938	-0.00128	0.02407	0.00464	0.00071	0.059	-0.00458	0.00201	0.00733	0.00108	-0.01763	0.00064	0.00113	0.01647	0.00188	0.00807	0.06108	0.01566	0.04897	0.01797	-0.005	0.07918	0.03135	0.04838	0.03049	0.00583	0.02562	0.00289	0.03142	0.04643	0.03035	0.01588	0.03648	0.02076	0.02138	0.0077	0.0123	0.02963	0.1464	0.22685	0.07899	-0.00812	0.02762
Uye_M	0.07298	0.11373	0.15097	0.10652	0.09342	0.07009	0.09794	0.09917	0.1347	0.08122	0.10194	0.14196	0.12218	0.08287	0.12456	0.1172	0.08061	0.08714	0.13469	0.14821	0.06652	0.09862	0.19764	0.07484	0.0715	0.07597	0.09898	0.21903	0.124	0.11172	0.13982	0.08302	0.1375	0.13079	0.15552	0.11242	0.13033	0.13211	0.12993	0.10872	0.12352	0.09145	0.11335	0.0763	0.05894	0.18991	0.24224	0.07037	0.14046
Vik_M	0.08122	0.03269	0.10376	0.11615	0.05429	0.11936	0.23802	0.02811	0.0648	0.00962	0.03521	0.0527	0.08221	0.00846	0.04586	0.05357	0.01247	0.00745	0.06024	0.11216	0.04297	0.04271	0.21232	0.00578	0.02996	0.05381	0.03296	0.20211	0.05466	0.05604	0.08027	0.01268	0.06929	0.04751	0.09859	0.00604	0.06763	0.04255	0.01755	0.05454	0.05462	0.04572	0.04442	0.06885	0.17372	0.32376	0.21078	0.04902	0.08865
WHG_Mes	0.31992	0.26479	0.29029	0.25733	0.27799	0.30378	0.38306	0.22735	0.26416	0.17008	0.11899	0.24677	0.22614	0.31154	0.20653	0.22779	0.26617	0.32496	0.17144	0.18473	0.18359	0.20123	0.23892	0.20049	0.21917	0.27119	0.18696	0.11862	0.24845	0.29156	0.22292	0.20752	0.2376	0.18782	0.25513	0.26998	0.31634	0.2837	0.27901	0.2286	0.20883	0.22491	0.269	0.28448	0.32865	0.5123	0.12733	0.21238	0.24018
Xio_IA	0.05733	0.06921	0.08932	0.09887	0.05963	0.03349	0.05691	0.07605	0.08832	0.06437	0.1073	0.11762	0.0963	0.0507	0.09273	0.08626	0.04292	0.02805	0.10151	0.11891	0.06394	0.0788	0.16627	0.06077	0.06273	0.04132	0.07173	0.17241	0.10168	0.08557	0.11227	0.06977	0.09936	0.08691	0.10804	0.08248	0.08442	0.09182	0.07605	0.08632	0.09036	0.07365	0.0802	0.01667	0.03113	0.11787	0.18488	0.06266	0.11054
Slatkin
abbv	Aln_IA	An_BA	An_CA	An_N	Ar_IA	AvE_M	Baik_NBA	Balk_CBA	Balk_N	Balt_BA	Balt_IA	Balt_M	BellBCZ_CA	BellBFr_CA	BellBG_CA	BellBGB_CA	BellBHu_CA	BellBMd_CA	BellBPol_CA	BellBSp_CA	BMAC_BA	Cauc_LNBA	Comb_N	ConqC_M	ConqE_M	CU_M	CWC_LNBA	EHG_Mes	EU_IA	EU_LBK	EU_LNBA	EU_M	EU_N	GB_BA	GB_N	Gep_M	GlobA_CA	Hu_BA	Hu_CA	Hu_N	Ib_CBA	Ib_N	Ice_M	IEA_IA	IEA_LNBA	IEA_N	IGHG_Mes	IrTur_CA	Ita_N
Aln_IA	0	0.01551	0.1066	0.06472	0.027	0.11443	0.23012	0.00527	0.08653	0	0	0.06788	0.05936	0.01966	0.04741	0.04651	0.02068	0.046	0.06537	0.09734	0	0.00466	0.17354	0.03084	0.05376	0.0291	0	0.22162	0.03425	0.06768	0.07269	0	0.08027	0.06001	0.10455	0.04451	0.06943	0.06732	0.06641	0.04727	0.05306	0.02948	0.04478	0.04927	0.1605	0.27357	0.24698	0	0.07782
An_BA	0.01551	0	0.0116	0.05023	0.01037	0.14985	0.28384	0.00574	0.01831	0.01845	0.05479	0.06111	0.03159	0	0.01823	0.01776	0	0	0.03805	0.06136	0.03198	0.02243	0.21202	0.01758	0.05629	0.05758	0.00591	0.20049	0.03322	0.04183	0.04251	0.00568	0.00716	0.02519	0.03853	0.02589	0.00807	0.01547	0.01933	0.02727	0.02643	0.01731	0.00608	0.07073	0.20814	0.41408	0.18379	0.02622	0.05246
An_CA	0.1066	0.0116	0	0.02751	0.05423	0.19646	0.32179	0.03357	0.01678	0.05431	0.07978	0.12558	0.04599	0.03634	0.04099	0.02166	0.04899	0.01873	0.08086	0.05273	0.06188	0.03585	0.23415	0.05948	0.08929	0.09666	0.02865	0.21237	0.09535	0.06734	0.05448	0.04475	0.02375	0.06142	0.01975	0.08994	0.05393	0.03377	0.0591	0.02136	0.04287	0.01002	0.03744	0.10644	0.24496	0.49323	0.16904	0.0507	0.03485
An_N	0.06472	0.05023	0.02751	0	0.06001	0.19622	0.30955	0.02907	0.02302	0.07051	0.0815	0.11952	0.02556	0.03429	0.04469	0.02284	0.05891	0.03715	0.08849	0.03899	0.05834	0.03257	0.17771	0.05971	0.08784	0.07817	0.04464	0.18068	0.09328	0.05761	0.05764	0.04668	0.04402	0.0697	0.02483	0.10552	0.06352	0.04439	0.08084	0.01786	0.04596	0.0104	0.04698	0.09808	0.24	0.45949	0.1468	0.03808	0.02455
Ar_IA	0.027	0.01037	0.05423	0.06001	0	0.13089	0.26071	0.01435	0.04455	0.0138	0.03968	0.06091	0.02779	0.00436	0.01897	0.03268	0	0.0133	0.04396	0.07345	0.01372	0.02532	0.16478	0.015	0.05314	0.05091	0.00337	0.17599	0.02527	0.06835	0.04825	0.00839	0.02063	0.02096	0.07002	0.03102	0.02288	0.04739	0.04885	0.04544	0.0215	0.0169	0.00353	0.0631	0.18223	0.38954	0.18422	0.00693	0.07603
AvE_M	0.11443	0.14985	0.19646	0.19622	0.13089	0	0.07935	0.14404	0.18339	0.09465	0.11212	0.13305	0.19013	0.114	0.1773	0.16208	0.10082	0.0892	0.17287	0.21277	0.09661	0.13552	0.26504	0.11027	0.0562	0.07918	0.13632	0.30769	0.15347	0.15986	0.20553	0.12438	0.21555	0.17938	0.2111	0.13702	0.17555	0.15984	0.14467	0.15288	0.17541	0.13381	0.15793	0.03936	0.04408	0.14172	0.35665	0.10996	0.18417
Baik_NBA	0.23012	0.28384	0.32179	0.30955	0.26071	0.07935	0	0.28868	0.33502	0.22648	0.28176	0.35625	0.33625	0.26671	0.33118	0.31057	0.25341	0.2156	0.3449	0.3556	0.19677	0.26582	0.43455	0.23249	0.21025	0.20413	0.26687	0.45894	0.32883	0.31145	0.34901	0.25542	0.3644	0.33957	0.35843	0.29899	0.31604	0.33181	0.31724	0.29371	0.31627	0.2657	0.30704	0.12968	0.00621	0.0885	0.51397	0.2158	0.32743
Balk_CBA	0.00527	0.00574	0.03357	0.02907	0.01435	0.14404	0.28868	0	0.00044	0.00866	0.02962	0.04134	0	0	0	0	0	0	0.01684	0.02513	0.02362	0.00542	0.13997	0.00766	0.05089	0.02838	0.00387	0.14056	0.02465	0.02554	0.02751	0	0.01144	0.00957	0.01321	0.02235	0.00827	0	0.00866	0.00737	0.01131	0.006	0	0.05693	0.20914	0.41674	0.12594	0.01544	0.02137
Balk_N	0.08653	0.01831	0.01678	0.02302	0.04455	0.18339	0.33502	0.00044	0	0.02523	0.05126	0.07745	0.0125	0	0.00428	0	0.01711	0	0.04456	0.02242	0.04848	0.01562	0.20515	0.03132	0.07444	0.06413	0.01262	0.1836	0.06143	0.02429	0.03427	0.0128	0.0128	0.024	0	0.04606	0.0184	0	0.01284	0	0.00872	0	0.00331	0.09212	0.24834	0.5206	0.13916	0.03533	0.00864
Balt_BA	0	0.01845	0.05431	0.07051	0.0138	0.09465	0.22648	0.00866	0.02523	0	0.01202	0.04644	0.0289	0	0.01916	0.01705	0	0	0.00515	0.05028	0.0235	0.0252	0.0945	0.02021	0.0475	0.009	0.01084	0.10444	0.02079	0.03704	0.05464	0.00948	0.03687	0.00732	0.04366	0.02046	0.02109	0.00502	0.00519	0.03073	0.02759	0.02577	0.01103	0.02958	0.16525	0.25938	0.11691	0.02641	0.04176
Balt_IA	0	0.05479	0.07978	0.0815	0.03968	0.11212	0.28176	0.02962	0.05126	0.01202	0	0.05571	0.03897	0.01615	0.04262	0.03694	0.01176	0.01118	0	0.03471	0.0367	0.04472	0.06301	0.04881	0.05696	0.04109	0.03348	0.06916	0.03962	0.08569	0.06337	0.04114	0.07005	0.02375	0.05789	0.07056	0.05375	0.02576	0.04789	0.05208	0.04809	0.04191	0.04296	0.05473	0.21079	0.26938	0.07347	0.0372	0.04137
Balt_M	0.06788	0.06111	0.12558	0.11952	0.06091	0.13305	0.35625	0.04134	0.07745	0.04644	0.05571	0	0.06105	0.02532	0.05175	0.06557	0.03859	0.04343	0.06368	0.09951	0.07568	0.06468	0.20198	0.0352	0.03992	0.08256	0.05528	0.18819	0.02889	0.09614	0.08966	0.03718	0.07026	0.05659	0.09809	0.05636	0.05484	0.05566	0.06645	0.08465	0.06374	0.07779	0.04635	0.11354	0.2718	0.50506	0.19205	0.07753	0.10873
BellBCZ_CA	0.05936	0.03159	0.04599	0.02556	0.02779	0.19013	0.33625	0	0.0125	0.0289	0.03897	0.06105	0	0.00861	0.00424	0.00071	0.02054	0.01938	0.02462	0.0109	0.04356	0.0145	0.11661	0.02205	0.07086	0.05057	0.01673	0.1138	0.03971	0.06589	0.02841	0.01538	0.01615	0.01808	0.01568	0.06215	0.02771	0.01173	0.05285	0.01959	0.01531	0.01402	0.00398	0.08709	0.24869	0.52159	0.09126	0.03223	0.02212
BellBFr_CA	0.01966	0	0.03634	0.03429	0.00436	0.114	0.26671	0	0	0	0.01615	0.02532	0.00861	0	0	0	0	0	0.02409	0.03566	0.00695	0	0.21513	0	0.03092	0.0228	0	0.20503	0.00941	0.0114	0.01878	0	0.00396	0	0.01895	0	0.00102	0	0	0.00214	0	0	0	0.04793	0.18153	0.41797	0.19431	0.00383	0.03786
BellBG_CA	0.04741	0.01823	0.04099	0.04469	0.01897	0.1773	0.33118	0	0.00428	0.01916	0.04262	0.05175	0.00424	0	0	0	0	0.00131	0.01232	0.02462	0.04515	0.02301	0.14355	0.02262	0.06985	0.05038	0.00814	0.12474	0.03593	0.04336	0.01631	0.00922	0.01203	0.00432	0.01556	0.04011	0.00897	0	0.02108	0.01872	0.00983	0.01373	0	0.08084	0.25254	0.47595	0.10383	0.03408	0.03532
BellBGB_CA	0.04651	0.01776	0.02166	0.02284	0.03268	0.16208	0.31057	0	0	0.01705	0.03694	0.06557	0.00071	0	0	0	0.00178	0	0.01949	0.01316	0.03689	0.00969	0.14075	0.02695	0.06791	0.04113	0.00725	0.13678	0.04665	0.02349	0.02687	0.00888	0.01271	0.0119	0	0.04201	0.00709	0	0.01032	0	0.01105	0	0.00042	0.07127	0.22903	0.44205	0.10874	0.02483	0.00869
BellBHu_CA	0.02068	0	0.04899	0.05891	0	0.10082	0.25341	0	0.01711	0	0.01176	0.03859	0.02054	0	0	0.00178	0	0	0.00564	0.05642	0	0.00481	0.19189	0	0.03113	0.01184	0	0.18242	0.02341	0.00166	0.03322	0	0.0082	0	0.04968	0	0.00967	0.00796	0	0.01531	0.01277	0.00564	0	0.04009	0.17019	0.36718	0.18612	0	0.06315
BellBMd_CA	0.046	0	0.01873	0.03715	0.0133	0.0892	0.2156	0	0	0	0.01118	0.04343	0.01938	0	0.00131	0	0	0	0.04468	0.03768	0.00134	0	0.23145	0	0.02434	0.01692	0	0.23331	0.03302	0.00636	0.03057	0	0.01089	0.02144	0.01285	0	0.00335	0	0	0	0.00299	0	0	0.02497	0.1332	0.35701	0.20956	0	0.00973
BellBPol_CA	0.06537	0.03805	0.08086	0.08849	0.04396	0.17287	0.3449	0.01684	0.04456	0.00515	0	0.06368	0.02462	0.02409	0.01232	0.01949	0.00564	0.04468	0	0.02618	0.04453	0.03739	0.11849	0.0288	0.07461	0.06707	0.00877	0.06621	0.03902	0.081	0.04417	0.02093	0.02837	0	0.05465	0.05864	0.05106	0.01841	0.04266	0.04912	0.03787	0.04536	0.02615	0.09026	0.2444	0.47482	0.05652	0.05062	0.06566
BellBSp_CA	0.09734	0.06136	0.05273	0.03899	0.07345	0.21277	0.3556	0.02513	0.02242	0.05028	0.03471	0.09951	0.0109	0.03566	0.02462	0.01316	0.05642	0.03768	0.02618	0	0.06578	0.03942	0.14254	0.05695	0.10504	0.09517	0.04059	0.11326	0.07972	0.09789	0.03998	0.0442	0.03702	0.03802	0.0084	0.10799	0.05079	0.01964	0.0813	0.02995	0.02471	0.02069	0.03818	0.1187	0.26832	0.51664	0.06717	0.05413	0.01133
BMAC_BA	0	0.03198	0.06188	0.05834	0.01372	0.09661	0.19677	0.02362	0.04848	0.0235	0.0367	0.07568	0.04356	0.00695	0.04515	0.03689	0	0.00134	0.04453	0.06578	0	0.02789	0.10119	0.04234	0.06284	0.02037	0.02333	0.13357	0.04723	0.05221	0.06934	0.0231	0.06444	0.04238	0.06166	0.04608	0.03724	0.03591	0.03836	0.04183	0.04632	0.03077	0.03065	0.03097	0.14506	0.21633	0.14859	0	0.05639
Cauc_LNBA	0.00466	0.02243	0.03585	0.03257	0.02532	0.13552	0.26582	0.00542	0.01562	0.0252	0.04472	0.06468	0.0145	0	0.02301	0.00969	0.00481	0	0.03739	0.03942	0.02789	0	0.11098	0.02944	0.05963	0.01406	0.0187	0.12955	0.04573	0.03389	0.04314	0.01581	0.03863	0.03005	0.02673	0.03999	0.03034	0.01037	0.02198	0.01428	0.03111	0.01711	0.01943	0.03778	0.19884	0.3509	0.12686	0.02139	0.02933
Comb_N	0.17354	0.21202	0.23415	0.17771	0.16478	0.26504	0.43455	0.13997	0.20515	0.0945	0.06301	0.20198	0.11661	0.21513	0.14355	0.14075	0.19189	0.23145	0.11849	0.14254	0.10119	0.11098	0	0.14001	0.15407	0.07642	0.11382	0.01825	0.15893	0.24287	0.18178	0.14423	0.20776	0.1376	0.1964	0.21725	0.28166	0.19088	0.22486	0.15794	0.17008	0.14021	0.17548	0.11958	0.31765	0.56082	0.09695	0.12324	0.16583
ConqC_M	0.03084	0.01758	0.05948	0.05971	0.015	0.11027	0.23249	0.00766	0.03132	0.02021	0.04881	0.0352	0.02205	0	0.02262	0.02695	0	0	0.0288	0.05695	0.04234	0.02944	0.14001	0	0.02688	0.02722	0.0233	0.13309	0.02973	0.05042	0.04981	0.00986	0.02757	0.02139	0.05206	0.02233	0.02048	0.02165	0.02601	0.03949	0.02781	0.0277	0.01395	0.04236	0.16696	0.34239	0.13261	0.03321	0.0536
ConqE_M	0.05376	0.05629	0.08929	0.08784	0.05314	0.0562	0.21025	0.05089	0.07444	0.0475	0.05696	0.03992	0.07086	0.03092	0.06985	0.06791	0.03113	0.02434	0.07461	0.10504	0.06284	0.05963	0.15407	0.02688	0	0.03337	0.05887	0.16351	0.05735	0.07647	0.09474	0.04936	0.08033	0.06561	0.09818	0.05665	0.07794	0.0644	0.05953	0.06803	0.07446	0.05927	0.06281	0.0373	0.1492	0.28949	0.18008	0.06242	0.08914
CU_M	0.0291	0.05758	0.09666	0.07817	0.05091	0.07918	0.20413	0.02838	0.06413	0.009	0.04109	0.08256	0.05057	0.0228	0.05038	0.04113	0.01184	0.01692	0.06707	0.09517	0.02037	0.01406	0.07642	0.02722	0.03337	0	0.03103	0.16357	0.06752	0.04516	0.08611	0.02781	0.09166	0.05551	0.08618	0.03245	0.0843	0.04346	0.03578	0.03729	0.06762	0.04017	0.04885	0	0.12993	0.25157	0.21024	0.02869	0.0759
CWC_LNBA	0	0.00591	0.02865	0.04464	0.00337	0.13632	0.26687	0.00387	0.01262	0.01084	0.03348	0.05528	0.01673	0	0.00814	0.00725	0	0	0.00877	0.04059	0.02333	0.0187	0.11382	0.0233	0.05887	0.03103	0	0.11185	0.03004	0.03747	0.03964	0.01	0.01418	0.00315	0.0287	0.03506	0.01029	0.01046	0.014	0.02212	0.01646	0.01106	0.00316	0.05203	0.20033	0.351	0.10863	0.01423	0.04117
EHG_Mes	0.22162	0.20049	0.21237	0.18068	0.17599	0.30769	0.45894	0.14056	0.1836	0.10444	0.06916	0.18819	0.1138	0.20503	0.12474	0.13678	0.18242	0.23331	0.06621	0.11326	0.13357	0.12955	0.01825	0.13309	0.16351	0.16357	0.11185	0	0.16864	0.25418	0.15311	0.1483	0.16512	0.10243	0.1737	0.23656	0.24446	0.1939	0.22012	0.16678	0.14659	0.15216	0.17526	0.19811	0.35367	0.71367	0.01476	0.15506	0.16772
EU_IA	0.03425	0.03322	0.09535	0.09328	0.02527	0.15347	0.32883	0.02465	0.06143	0.02079	0.03962	0.02889	0.03971	0.00941	0.03593	0.04665	0.02341	0.03302	0.03902	0.07972	0.04723	0.04573	0.15893	0.02973	0.05735	0.06752	0.03004	0.16864	0	0.09045	0.06458	0.01956	0.04469	0.04256	0.08204	0.04683	0.03517	0.0416	0.06206	0.06612	0.04192	0.04889	0.02219	0.09539	0.24505	0.44137	0.17545	0.05206	0.08421
EU_LBK	0.06768	0.04183	0.06734	0.05761	0.06835	0.15986	0.31145	0.02554	0.02429	0.03704	0.08569	0.09614	0.06589	0.0114	0.04336	0.02349	0.00166	0.00636	0.081	0.09789	0.05221	0.03389	0.24287	0.05042	0.07647	0.04516	0.03747	0.25418	0.09045	0	0.07639	0.02353	0.05958	0.05336	0.0591	0.02333	0.04886	0.02234	0	0.01802	0.07051	0.03981	0.04295	0.07924	0.2324	0.44145	0.24321	0.04841	0.07484
EU_LNBA	0.07269	0.04251	0.05448	0.05764	0.04825	0.20553	0.34901	0.02751	0.03427	0.05464	0.06337	0.08966	0.02841	0.01878	0.01631	0.02687	0.03322	0.03057	0.04417	0.03998	0.06934	0.04314	0.18178	0.04981	0.09474	0.08611	0.03964	0.15311	0.06458	0.07639	0	0.03782	0.03692	0.04312	0.03794	0.07938	0.04028	0.03226	0.06321	0.04293	0.03796	0.03204	0.03029	0.11316	0.27285	0.49266	0.12596	0.05811	0.04986
EU_M	0	0.00568	0.04475	0.04668	0.00839	0.12438	0.25542	0	0.0128	0.00948	0.04114	0.03718	0.01538	0	0.00922	0.00888	0	0	0.02093	0.0442	0.0231	0.01581	0.14423	0.00986	0.04936	0.02781	0.01	0.1483	0.01956	0.02353	0.03782	0	0.01883	0.01058	0.03226	0.00931	0.002	0.00046	0.00672	0.02218	0.01845	0.01578	0.00073	0.049	0.1898	0.34496	0.1446	0.01729	0.04219
EU_N	0.08027	0.00716	0.02375	0.04402	0.02063	0.21555	0.3644	0.01144	0.0128	0.03687	0.07005	0.07026	0.01615	0.00396	0.01203	0.01271	0.0082	0.01089	0.02837	0.03702	0.06444	0.03863	0.20776	0.02757	0.08033	0.09166	0.01418	0.16512	0.04469	0.05958	0.03692	0.01883	0	0.01874	0.02806	0.05474	0.01182	0.01481	0.03993	0.03068	0.01792	0.01713	0.00469	0.11713	0.2839	0.55213	0.13041	0.05309	0.04878
GB_BA	0.06001	0.02519	0.06142	0.0697	0.02096	0.17938	0.33957	0.00957	0.024	0.00732	0.02375	0.05659	0.01808	0	0.00432	0.0119	0	0.02144	0	0.03802	0.04238	0.03005	0.1376	0.02139	0.06561	0.05551	0.00315	0.10243	0.04256	0.05336	0.04312	0.01058	0.01874	0	0.04363	0.0409	0.03388	0.02236	0.02154	0.03671	0.02082	0.03035	0.01242	0.08801	0.25285	0.51788	0.09396	0.04135	0.06644
GB_N	0.10455	0.03853	0.01975	0.02483	0.07002	0.2111	0.35843	0.01321	0	0.04366	0.05789	0.09809	0.01568	0.01895	0.01556	0	0.04968	0.01285	0.05465	0.0084	0.06166	0.02673	0.1964	0.05206	0.09818	0.08618	0.0287	0.1737	0.08204	0.0591	0.03794	0.03226	0.02806	0.04363	0	0.08665	0.02855	0.00053	0.0461	0	0.01654	0.00031	0.02088	0.114	0.271	0.54812	0.12406	0.04573	0.00128
Gep_M	0.04451	0.02589	0.08994	0.10552	0.03102	0.13702	0.29899	0.02235	0.04606	0.02046	0.07056	0.05636	0.06215	0	0.04011	0.04201	0	0	0.05864	0.10799	0.04608	0.03999	0.21725	0.02233	0.05665	0.03245	0.03506	0.23656	0.04683	0.02333	0.07938	0.00931	0.05474	0.0409	0.08665	0	0.03163	0.02028	0.00283	0.04831	0.05787	0.05181	0.02369	0.06386	0.21708	0.39951	0.24773	0.04912	0.09401
GlobA_CA	0.06943	0.00807	0.05393	0.06352	0.02288	0.17555	0.31604	0.00827	0.0184	0.02109	0.05375	0.05484	0.02771	0.00102	0.00897	0.00709	0.00967	0.00335	0.05106	0.05079	0.03724	0.03034	0.28166	0.02048	0.07794	0.0843	0.01029	0.24446	0.03517	0.04886	0.04028	0.002	0.01182	0.03388	0.02855	0.03163	0	0.01097	0.03285	0.02476	0.01422	0.0147	0	0.10947	0.23214	0.53439	0.20918	0.03032	0.05657
Hu_BA	0.06732	0.01547	0.03377	0.04439	0.04739	0.15984	0.33181	0	0	0.00502	0.02576	0.05566	0.01173	0	0	0	0.00796	0	0.01841	0.01964	0.03591	0.01037	0.19088	0.02165	0.0644	0.04346	0.01046	0.1939	0.0416	0.02234	0.03226	0.00046	0.01481	0.02236	0.00053	0.02028	0.01097	0	0.00225	0	0.01637	0.00864	0	0.07297	0.23417	0.47027	0.15931	0.03306	0.01185
Hu_CA	0.06641	0.01933	0.0591	0.08084	0.04885	0.14467	0.31724	0.00866	0.01284	0.00519	0.04789	0.06645	0.05285	0	0.02108	0.01032	0	0	0.04266	0.0813	0.03836	0.02198	0.22486	0.02601	0.05953	0.03578	0.014	0.22012	0.06206	0	0.06321	0.00672	0.03993	0.02154	0.0461	0.00283	0.03285	0.00225	0	0.01298	0.04174	0.02915	0.02178	0.06831	0.22451	0.467	0.21007	0.03995	0.05809
Hu_N	0.04727	0.02727	0.02136	0.01786	0.04544	0.15288	0.29371	0.00737	0	0.03073	0.05208	0.08465	0.01959	0.00214	0.01872	0	0.01531	0	0.04912	0.02995	0.04183	0.01428	0.15794	0.03949	0.06803	0.03729	0.02212	0.16678	0.06612	0.01802	0.04293	0.02218	0.03068	0.03671	0	0.04831	0.02476	0	0.01298	0	0.02241	0	0.01779	0.06362	0.22004	0.39426	0.13858	0.02818	0.00456
Ib_CBA	0.05306	0.02643	0.04287	0.04596	0.0215	0.17541	0.31627	0.01131	0.00872	0.02759	0.04809	0.06374	0.01531	0	0.00983	0.01105	0.01277	0.00299	0.03787	0.02471	0.04632	0.03111	0.17008	0.02781	0.07446	0.06762	0.01646	0.14659	0.04192	0.07051	0.03796	0.01845	0.01792	0.02082	0.01654	0.05787	0.01422	0.01637	0.04174	0.02241	0	0	0.00254	0.09394	0.24033	0.46238	0.11911	0.03596	0.02433
Ib_N	0.02948	0.01731	0.01002	0.0104	0.0169	0.13381	0.2657	0.006	0	0.02577	0.04191	0.07779	0.01402	0	0.01373	0	0.00564	0	0.04536	0.02069	0.03077	0.01711	0.14021	0.0277	0.05927	0.04017	0.01106	0.15216	0.04889	0.03981	0.03204	0.01578	0.01713	0.03035	0.00031	0.05181	0.0147	0.00864	0.02915	0	0	0	0.00325	0.06007	0.19478	0.34647	0.13255	0.01615	0
Ice_M	0.04478	0.00608	0.03744	0.04698	0.00353	0.15793	0.30704	0	0.00331	0.01103	0.04296	0.04635	0.00398	0	0	0.00042	0	0	0.02615	0.03818	0.03065	0.01943	0.17548	0.01395	0.06281	0.04885	0.00316	0.17526	0.02219	0.04295	0.03029	0.00073	0.00469	0.01242	0.02088	0.02369	0	0	0.02178	0.01779	0.00254	0.00325	0	0.08306	0.22527	0.45056	0.15597	0.02312	0.03491
IEA_IA	0.04927	0.07073	0.10644	0.09808	0.0631	0.03936	0.12968	0.05693	0.09212	0.02958	0.05473	0.11354	0.08709	0.04793	0.08084	0.07127	0.04009	0.02497	0.09026	0.1187	0.03097	0.03778	0.11958	0.04236	0.0373	0	0.05203	0.19811	0.09539	0.07924	0.11316	0.049	0.11713	0.08801	0.114	0.06386	0.10947	0.07297	0.06831	0.06362	0.09394	0.06007	0.08306	0	0.074	0.17	0.24579	0.03859	0.09098
IEA_LNBA	0.1605	0.20814	0.24496	0.24	0.18223	0.04408	0.00621	0.20914	0.24834	0.16525	0.21079	0.2718	0.24869	0.18153	0.25254	0.22903	0.17019	0.1332	0.2444	0.26832	0.14506	0.19884	0.31765	0.16696	0.1492	0.12993	0.20033	0.35367	0.24505	0.2324	0.27285	0.1898	0.2839	0.25285	0.271	0.21708	0.23214	0.23417	0.22451	0.22004	0.24033	0.19478	0.22527	0.074	0	0.09699	0.40566	0.15572	0.24422
IEA_N	0.27357	0.41408	0.49323	0.45949	0.38954	0.14172	0.0885	0.41674	0.5206	0.25938	0.26938	0.50506	0.52159	0.41797	0.47595	0.44205	0.36718	0.35701	0.47482	0.51664	0.21633	0.3509	0.56082	0.34239	0.28949	0.25157	0.351	0.71367	0.44137	0.44145	0.49266	0.34496	0.55213	0.51788	0.54812	0.39951	0.53439	0.47027	0.467	0.39426	0.46238	0.34647	0.45056	0.17	0.09699	0	0.80255	0.25802	0.43803
IGHG_Mes	0.24698	0.18379	0.16904	0.1468	0.18422	0.35665	0.51397	0.12594	0.13916	0.11691	0.07347	0.19205	0.09126	0.19431	0.10383	0.10874	0.18612	0.20956	0.05652	0.06717	0.14859	0.12686	0.09695	0.13261	0.18008	0.21024	0.10863	0.01476	0.17545	0.24321	0.12596	0.1446	0.13041	0.09396	0.12406	0.24773	0.20918	0.15931	0.21007	0.13858	0.11911	0.13255	0.15597	0.24579	0.40566	0.80255	0	0.15745	0.11801
IrTur_CA	0	0.02622	0.0507	0.03808	0.00693	0.10996	0.2158	0.01544	0.03533	0.02641	0.0372	0.07753	0.03223	0.00383	0.03408	0.02483	0	0	0.05062	0.05413	0	0.02139	0.12324	0.03321	0.06242	0.02869	0.01423	0.15506	0.05206	0.04841	0.05811	0.01729	0.05309	0.04135	0.04573	0.04912	0.03032	0.03306	0.03995	0.02818	0.03596	0.01615	0.02312	0.03859	0.15572	0.25802	0.15745	0	0.04027
Ita_N	0.07782	0.05246	0.03485	0.02455	0.07603	0.18417	0.32743	0.02137	0.00864	0.04176	0.04137	0.10873	0.02212	0.03786	0.03532	0.00869	0.06315	0.00973	0.06566	0.01133	0.05639	0.02933	0.16583	0.0536	0.08914	0.0759	0.04117	0.16772	0.08421	0.07484	0.04986	0.04219	0.04878	0.06644	0.00128	0.09401	0.05657	0.01185	0.05809	0.00456	0.02433	0	0.03491	0.09098	0.24422	0.43803	0.11801	0.04027	0
Kar_BIA	0	0.08712	0.13697	0.12632	0.05162	0.0625	0.09865	0.09688	0.14593	0.04581	0.05601	0.16539	0.13515	0.0816	0.12898	0.12162	0.04121	0.05434	0.12321	0.16605	0.03631	0.0884	0.20533	0.05903	0.05596	0.05093	0.06923	0.26788	0.11011	0.13555	0.14698	0.06921	0.14717	0.12325	0.18174	0.10215	0.15306	0.13763	0.12862	0.11182	0.11613	0.06795	0.11307	0.0293	0.06735	0.0997	0.3074	0.03579	0.11949
Lang_M	0.04629	0.01774	0.0792	0.07938	0.02088	0.18452	0.34413	0.00777	0.03425	0.02481	0.0767	0.04951	0.03456	0	0.02122	0.0299	0	0.0095	0.05292	0.08395	0.04386	0.03035	0.24165	0.01904	0.06895	0.05439	0.02206	0.22655	0.03574	0.03692	0.05865	0.0014	0.0291	0.02603	0.06796	0.01031	0.01924	0.02476	0.02002	0.04434	0.03539	0.0429	0.00651	0.09709	0.25995	0.52731	0.21468	0.04276	0.09274
Mdt_CBA	0.07166	0.02869	0.03744	0.06103	0.04879	0.16714	0.3187	0.02213	0.00748	0.02653	0.06307	0.08692	0.0427	0.0092	0.0308	0.01453	0.02358	0	0.06633	0.05322	0.05688	0.03608	0.20059	0.04129	0.0779	0.06275	0.02979	0.19293	0.06332	0.05035	0.0581	0.0279	0.04001	0.04549	0.02083	0.04754	0.02775	0.01186	0.01673	0.0118	0.01435	0.00087	0.01994	0.08953	0.24363	0.43054	0.16341	0.04656	0.01202
Mon_M	0.10379	0.13731	0.16822	0.16123	0.12004	0.03866	0.03717	0.1388	0.16809	0.11701	0.16266	0.19071	0.16634	0.11211	0.16886	0.15661	0.10747	0.07989	0.17974	0.19292	0.09847	0.13529	0.25657	0.10618	0.09534	0.07689	0.13719	0.27337	0.17223	0.16222	0.19032	0.12784	0.1887	0.16767	0.18907	0.15065	0.15681	0.16811	0.1565	0.15293	0.16043	0.13159	0.15017	0.0259	0.01936	0.08309	0.30096	0.10261	0.17619
Nar_N	0.30155	0.22497	0.26313	0.20234	0.23262	0.33519	0.50452	0.15455	0.20898	0.11046	0.05389	0.19168	0.13556	0.28623	0.13605	0.15727	0.22484	0.32089	0.08094	0.09633	0.13455	0.13832	0.14317	0.14149	0.18298	0.2117	0.12041	0.0131	0.18671	0.27307	0.17061	0.1471	0.17147	0.10764	0.1957	0.24065	0.29415	0.23614	0.25018	0.17607	0.14127	0.16269	0.2088	0.25407	0.38269	0.91355	0.02015	0.15812	0.17964
NE_CBA	0	0.01068	0.02798	0.0453	0.01688	0.10743	0.24332	0.00939	0.01464	0.01428	0.03385	0.07613	0.03814	0	0.03158	0.01786	0	0	0.03372	0.05544	0.01353	0.0098	0.1368	0.03039	0.05201	0.01738	0.0148	0.16581	0.04814	0.0228	0.05592	0.01273	0.04117	0.03125	0.03583	0.02421	0.02447	0.0065	0.00396	0.01301	0.03101	0.01213	0.01831	0.03225	0.17547	0.27578	0.16914	0.01626	0.03356
NE_IA	0.01074	0.02524	0.07077	0.05449	0.01799	0.10528	0.25217	0.00752	0.03698	0.0081	0.02635	0.05309	0.02768	0.00298	0.0278	0.02405	0	0	0.05921	0.07028	0.01438	0.0099	0.13149	0.00525	0.02197	0	0.0159	0.1922	0.03742	0.04049	0.05804	0.00345	0.05449	0.04223	0.05447	0.01986	0.05058	0.02098	0.02544	0.01936	0.03464	0.01941	0.02143	0.007	0.1656	0.33629	0.20939	0.01089	0.04057
NE_N	0.01814	0.03833	0.06684	0.06534	0.04838	0.09741	0.24443	0.02604	0.04527	0.01709	0.0352	0.09235	0.0646	0.01882	0.05064	0.03138	0.00974	0.01177	0.07481	0.08974	0.0003	0.01613	0.18127	0.04253	0.05059	0.01737	0.02575	0.22389	0.07216	0.03399	0.07971	0.01911	0.07491	0.05945	0.06592	0.04172	0.0636	0.03683	0.02642	0.02112	0.05748	0.02802	0.04122	0.03897	0.16776	0.31057	0.23096	0.01145	0.06399
Nom_IAM	0.03684	0.07807	0.11814	0.11603	0.05501	0.05385	0.06478	0.08669	0.11887	0.06049	0.10764	0.14169	0.11422	0.0572	0.10792	0.10397	0.05431	0.04883	0.12736	0.14817	0.05042	0.08962	0.21625	0.07156	0.07804	0.05594	0.07211	0.24276	0.10644	0.11914	0.13337	0.07366	0.12013	0.10925	0.14122	0.10364	0.09712	0.1216	0.11256	0.10756	0.10027	0.08116	0.088	0.02564	0.04653	0.13898	0.26897	0.05074	0.13564
Nur_BA	0.06958	0.02364	0.1045	0.12347	0.06038	0.15404	0.32506	0.02999	0.04681	0.00414	0.05983	0.07095	0.08833	0.0024	0.04486	0.04312	0.00711	0	0.09522	0.1259	0.042	0.04334	0.32088	0.03397	0.0765	0.0615	0.03288	0.33986	0.0502	0.02967	0.0901	0.00535	0.06636	0.06177	0.09013	0	0.03337	0.0207	0.00094	0.0428	0.05163	0.04105	0.02657	0.09062	0.23469	0.4656	0.33447	0.05003	0.08411
Oku_BA	0.13118	0.16703	0.24689	0.2331	0.16439	0.13274	0.147	0.1787	0.25761	0.12843	0.15755	0.22498	0.23193	0.18355	0.21934	0.21428	0.17277	0.15218	0.23655	0.27106	0.1125	0.16241	0.37859	0.12486	0.12513	0.14576	0.16461	0.4038	0.19348	0.2299	0.23676	0.14297	0.23564	0.23419	0.281	0.17684	0.22036	0.24245	0.2244	0.20346	0.21423	0.17784	0.21103	0.10966	0.10683	0.30302	0.45011	0.12837	0.23297
Phoe_BIA	0.08515	0.03218	0.13794	0.13964	0.05348	0.16334	0.31645	0.0403	0.09398	0.03158	0.07047	0.05475	0.10168	0.02259	0.06073	0.07818	0.03496	0.02115	0.12268	0.15058	0.04417	0.06074	0.37374	0.00886	0.05107	0.09408	0.04548	0.35815	0.05413	0.0811	0.10145	0.01135	0.07459	0.08223	0.13156	0.01182	0.05457	0.06942	0.05543	0.07947	0.06531	0.06261	0.0429	0.11039	0.21806	0.53621	0.35896	0.04598	0.12176
Pol_BA	0.01881	0.02165	0.04716	0.0447	0.01036	0.15829	0.29245	0.00601	0.025	0.01792	0.03021	0.05781	0.01446	0	0.00933	0.01394	0	0.01493	0.01106	0.03419	0.02671	0.02433	0.11152	0.02251	0.06367	0.04142	0.0019	0.09481	0.04017	0.05449	0.04006	0.01414	0.02065	0.00074	0.03892	0.04983	0.02631	0.02965	0.03179	0.03419	0.01876	0.01985	0.01363	0.06639	0.21957	0.42049	0.0881	0.01786	0.05288
Pol_IA	0	0.04502	0.08226	0.10587	0.03105	0.12364	0.26894	0.04162	0.05987	0.0449	0.0477	0.05508	0.05956	0.0086	0.06218	0.05747	0.01469	0	0.01726	0.07355	0.0536	0.07052	0.10806	0.06725	0.08674	0.05929	0.04684	0.13547	0.02713	0.08042	0.08635	0.04591	0.06514	0.05146	0.07817	0.04944	0.03325	0.02009	0.04702	0.0766	0.05893	0.05604	0.03135	0.07864	0.21183	0.23571	0.14527	0.05584	0.07006
Pun_IA	0.00552	0.00815	0.05935	0.05256	0.00787	0.11297	0.24941	0	0.01714	0	0.01973	0.03896	0.0167	0	0.0092	0.00872	0	0	0.03928	0.04676	0.01217	0.01512	0.18248	0.00208	0.04595	0.02779	0.00741	0.20041	0.01361	0.03977	0.03727	0	0.02123	0.02479	0.03469	0.01077	0	0.00057	0.01868	0.016	0.00216	0	0	0.05589	0.17312	0.3464	0.19231	0.01183	0.0318
Rom_Antiq	0.03881	0.01522	0.05761	0.0722	0.02861	0.1163	0.27779	0.01072	0.0257	0.01652	0.05695	0.03779	0.04091	0	0.02756	0.02592	0	0	0.04386	0.0738	0.04511	0.02922	0.18946	0.01693	0.04051	0.03551	0.02498	0.18574	0.01744	0.03028	0.06032	0.00881	0.03542	0.02997	0.05401	0.00989	0.02283	0.01246	0.00601	0.03278	0.03612	0.03131	0.01522	0.05743	0.20729	0.37145	0.17791	0.04301	0.05915
SAs_BIA	0.00309	0.04047	0.06739	0.06221	0.02886	0.06042	0.13036	0.03198	0.05655	0.03576	0.06607	0.08118	0.05064	0.01554	0.0553	0.04852	0.01253	0.00148	0.06345	0.08239	0.02554	0.03705	0.12446	0.03157	0.0452	0.00972	0.03674	0.14601	0.06734	0.05846	0.08014	0.03686	0.07169	0.05291	0.07327	0.05489	0.05339	0.05376	0.04803	0.05151	0.06064	0.04351	0.04548	0.00729	0.08567	0.18515	0.16344	0.0206	0.07193
SAs_IAM	0.03607	0.06727	0.10141	0.08749	0.04413	0.05291	0.103	0.05941	0.0874	0.0476	0.07952	0.11886	0.08311	0.03884	0.08162	0.0721	0.04053	0.01857	0.09974	0.11206	0.03087	0.05888	0.18952	0.05177	0.06729	0.04062	0.05927	0.22403	0.09054	0.09314	0.10759	0.05197	0.09986	0.09417	0.10632	0.0837	0.07716	0.08053	0.08638	0.0717	0.07771	0.05547	0.063	0.03085	0.06112	0.16421	0.24545	0.03307	0.09579
Saka_IA	0.02394	0.05304	0.1068	0.08909	0.03158	0.05551	0.09334	0.04534	0.08659	0.01887	0.04612	0.08983	0.06965	0.03372	0.06164	0.06467	0.02872	0.02909	0.05854	0.10011	0.03114	0.05481	0.14517	0.02906	0.04842	0.03233	0.03723	0.17008	0.06259	0.0917	0.09022	0.03593	0.07901	0.05886	0.10701	0.07239	0.06895	0.07805	0.07806	0.07693	0.06954	0.0598	0.05755	0.01826	0.05986	0.17826	0.19855	0.03425	0.10173
Sarm_IA	0	0.06087	0.10893	0.08083	0.05044	0.11057	0.21348	0.03759	0.08549	0.0056	0.00531	0.09049	0.05424	0.04901	0.05838	0.05844	0.029	0.05277	0.03579	0.06817	0.0189	0.03615	0.08562	0.04518	0.06279	0.0245	0.02415	0.09578	0.05918	0.09869	0.08054	0.03928	0.08454	0.04395	0.09689	0.08432	0.08649	0.07146	0.07743	0.06569	0.06546	0.05361	0.07147	0.03368	0.15103	0.2709	0.11431	0.02595	0.07168
Sca_NBA	0	0.03522	0.06423	0.06185	0.03337	0.12069	0.26291	0.01784	0.0321	0.0153	0.038	0.08493	0.04675	0.00107	0.03913	0.02567	0.00139	0	0.05185	0.07376	0.01997	0.01926	0.1317	0.04583	0.07151	0.01754	0.02809	0.19722	0.04953	0.02173	0.05137	0.0165	0.06803	0.05328	0.05313	0.03054	0.03743	0.01006	0.02146	0.02309	0.0475	0.02209	0.02597	0.0421	0.19363	0.26105	0.2132	0.01839	0.04341
Scy_EU	0.03713	0.07525	0.11519	0.11787	0.05482	0.13817	0.25557	0.06487	0.09322	0.04861	0.06303	0.11519	0.08562	0.03807	0.06588	0.07616	0.03069	0.05046	0.05237	0.10611	0.06048	0.08024	0.13515	0.07456	0.09635	0.06425	0.06152	0.14847	0.08307	0.08471	0.06191	0.06418	0.10135	0.06518	0.11446	0.08627	0.08472	0.07663	0.07437	0.09356	0.0888	0.07749	0.07249	0.07015	0.19335	0.29635	0.17004	0.06325	0.10847
ScyS_IA	0.03155	0.05877	0.09156	0.09083	0.04707	0.04029	0.08028	0.04995	0.07809	0.03196	0.05972	0.10056	0.07223	0.03534	0.07294	0.06507	0.02686	0.01441	0.05812	0.0934	0.04707	0.05992	0.14115	0.03478	0.04988	0.02467	0.05102	0.15472	0.07736	0.0825	0.0956	0.04749	0.08549	0.06727	0.09771	0.07275	0.06636	0.06671	0.06528	0.07185	0.07819	0.05884	0.06387	0.01865	0.04448	0.16523	0.17978	0.04735	0.08653
SHG_Mes	0.19225	0.24348	0.26465	0.23896	0.17995	0.27853	0.46086	0.18276	0.23463	0.1216	0.07112	0.25318	0.17217	0.1974	0.18047	0.17405	0.1716	0.22055	0.0758	0.15955	0.13809	0.17485	0.01126	0.18904	0.20178	0.15457	0.15138	0.01257	0.19594	0.28768	0.21393	0.19249	0.25025	0.14754	0.22738	0.26312	0.27633	0.20131	0.23469	0.20672	0.20098	0.17666	0.207	0.16967	0.35086	0.48034	0.06705	0.16273	0.19731
Sib_BA	0.14226	0.2247	0.27945	0.25417	0.19483	0.05245	0.01502	0.22199	0.28531	0.15099	0.17964	0.29762	0.27778	0.20103	0.27399	0.24558	0.18431	0.15575	0.26205	0.29394	0.1221	0.1947	0.33595	0.18111	0.16048	0.13732	0.20642	0.40973	0.25477	0.25319	0.28889	0.18853	0.3143	0.28632	0.30575	0.22818	0.2683	0.25317	0.25207	0.22815	0.2621	0.19792	0.24865	0.07251	0.00773	0.14848	0.47955	0.14311	0.25171
Sib_IA	0.36217	0.53354	0.6248	0.57061	0.52084	0.18494	0.07248	0.52486	0.65531	0.33378	0.34761	0.63823	0.66379	0.58406	0.59959	0.55838	0.50895	0.48428	0.62799	0.64282	0.28404	0.43911	0.73905	0.42957	0.37387	0.35026	0.44713	0.88314	0.56773	0.54822	0.60946	0.43408	0.68925	0.65962	0.67799	0.5057	0.69114	0.60591	0.59444	0.49182	0.58193	0.44628	0.59161	0.2591	0.08473	0.00529	0.98092	0.33162	0.54482
Sib_N	0.19769	0.23611	0.28035	0.26444	0.22021	0.06874	0.00704	0.24293	0.30147	0.17691	0.22265	0.31103	0.293	0.23034	0.27852	0.26415	0.21485	0.19551	0.30776	0.31459	0.14209	0.21341	0.39892	0.19099	0.1694	0.15936	0.21418	0.43873	0.28774	0.26948	0.2981	0.20695	0.3094	0.29374	0.32186	0.25179	0.28985	0.2972	0.28203	0.24697	0.27356	0.22486	0.26863	0.08349	0.00943	0.10718	0.49223	0.16188	0.29465
Sint_BA	0.03177	0.036	0.06044	0.06624	0.01683	0.13242	0.26914	0.02011	0.03064	0.01724	0.04179	0.06937	0.02473	0.0083	0.0224	0.02366	0.00441	0.00983	0.02271	0.05576	0.03543	0.02463	0.06163	0.03186	0.05383	0.0056	0.01539	0.09491	0.04036	0.05598	0.05713	0.02947	0.04451	0.0171	0.04839	0.04518	0.04414	0.02406	0.02851	0.03392	0.0334	0.03253	0.02143	0.02483	0.1942	0.35189	0.11032	0.03681	0.05642
Sru_BA	0.00311	0.01181	0.03966	0.06044	0	0.10533	0.24773	0.00532	0.01402	1e-05	0.01405	0.05028	0.0185	0	0.01126	0.00996	0	0	0	0.04015	0.01775	0.0217	0.077	0.01305	0.04408	0.01753	0.00218	0.08924	0.0203	0.04157	0.0408	0.00782	0.02256	0	0.03524	0.02076	0.01176	0.00249	0.00671	0.024	0.01335	0.00823	0.00123	0.03541	0.17646	0.26914	0.09601	0.01731	0.0347
Stp_EMBA	0.01775	0.03531	0.0628	0.06859	0.02511	0.13655	0.26817	0.01783	0.03714	0.01167	0.02135	0.06333	0.02581	0.01351	0.02295	0.02253	0.0017	0.01798	0.0023	0.05026	0.03637	0.02577	0.05758	0.02794	0.05884	0.024	0.01102	0.05987	0.04339	0.05938	0.05388	0.02461	0.04244	0.00533	0.05471	0.05376	0.04556	0.03214	0.02792	0.044	0.03982	0.03653	0.0289	0.04743	0.19809	0.36483	0.07364	0.03738	0.06244
Stp_MLBA	0.02906	0.04175	0.06268	0.06204	0.03597	0.11843	0.25321	0.02214	0.03139	0.01508	0.0321	0.07613	0.03476	0.01315	0.02967	0.02284	0	0.01305	0.02669	0.05673	0.03312	0.01936	0.08203	0.0369	0.05076	0	0.01795	0.10352	0.06083	0.03432	0.06187	0.02766	0.05511	0.01811	0.05052	0.04016	0.05327	0.02557	0.01665	0.02645	0.04507	0.03696	0.03601	0.02442	0.18498	0.33189	0.11359	0.03564	0.05704
Thr_BA	0.0485	0.0009	0.02628	0.03267	0.01117	0.14086	0.2878	0	0	0.00832	0.03744	0.04794	0.00991	0	0.00266	0	0	0	0.03943	0.04409	0.0255	0.01033	0.18714	0.0011	0.03777	0.03448	0.00355	0.18971	0.03409	0.01912	0.03295	0	0.00687	0.01569	0.02064	0.01139	0.00683	0	0.00289	0.00334	0.00905	0	0	0.06187	0.2035	0.44132	0.16694	0.01588	0.02286
Tien_Hun_IA	0.02565	0.08019	0.1192	0.09933	0.06023	0.04719	0.0613	0.07319	0.1094	0.0494	0.08103	0.13237	0.09576	0.05489	0.09564	0.08821	0.05354	0.04679	0.10752	0.12405	0.04449	0.07418	0.1871	0.06256	0.07349	0.04349	0.06574	0.2174	0.1014	0.11147	0.11901	0.06358	0.11504	0.09921	0.12648	0.10348	0.09559	0.1067	0.10616	0.09185	0.09382	0.07364	0.08395	0.01828	0.04202	0.1452	0.24113	0.04591	0.11269
Tien_IA	0	0.03372	0.06529	0.0605	0.01469	0.04514	0.11327	0.0201	0.05178	0.00783	0.0244	0.07124	0.0402	0.0114	0.0396	0.03776	0	0	0.03985	0.05995	0.01062	0.02273	0.10912	0.01172	0.02901	0	0.01498	0.13193	0.05252	0.06219	0.06245	0.01684	0.05521	0.03479	0.06961	0.04396	0.04909	0.04335	0.04227	0.03849	0.03669	0.01892	0.03521	0	0.06496	0.1691	0.1568	0.00737	0.05325
Ukr_N	0.13076	0.14694	0.16971	0.14991	0.12208	0.29085	0.4549	0.09634	0.13215	0.07863	0.06141	0.13617	0.07388	0.12551	0.08663	0.10037	0.11415	0.15746	0.03806	0.08831	0.11512	0.10194	0.0285	0.10491	0.14675	0.11608	0.08155	0.00417	0.11362	0.19604	0.11888	0.10834	0.119	0.06588	0.13386	0.17539	0.15799	0.12927	0.15538	0.1329	0.10808	0.12073	0.11632	0.16757	0.35796	0.64085	0.03039	0.13009	0.13607
Umbri_IA	0.06812	0.01414	0.04526	0.04895	0.00993	0.14425	0.28272	0.01459	0.01775	0.01869	0.05355	0.06529	0.0369	0	0.02025	0.02064	0.01359	0.0087	0.08905	0.07882	0.03066	0.02316	0.23578	0.01643	0.04745	0.04889	0.01039	0.23473	0.04496	0.04724	0.05652	0.00928	0.0279	0.0391	0.04688	0.02964	0.0332	0.03675	0.03296	0.01781	0.00845	0	0.00334	0.06995	0.19913	0.48202	0.22444	0.02289	0.05082
Une_BA	0	0.01909	0.04574	0.02829	0.00126	0.1193	0.24904	0	0.02467	0.00466	0.00071	0.06269	0	0.00201	0.00739	0.00108	0	0.00064	0.00113	0.01675	0.00188	0.00814	0.06505	0.01591	0.05149	0.0183	0	0.08598	0.03237	0.05084	0.03145	0.00587	0.02629	0.0029	0.03244	0.04869	0.0313	0.01614	0.03786	0.0212	0.02184	0.00776	0.01245	0.03053	0.17151	0.29341	0.08576	0	0.02841
Uye_M	0.07872	0.12833	0.17781	0.11922	0.10305	0.07537	0.10858	0.11009	0.15567	0.0884	0.11351	0.16545	0.13918	0.09035	0.14228	0.13276	0.08768	0.09545	0.15565	0.174	0.07126	0.10941	0.24633	0.08089	0.07701	0.08222	0.10985	0.28046	0.14155	0.12577	0.16255	0.09054	0.15942	0.15047	0.18416	0.12665	0.14986	0.15222	0.14934	0.12199	0.14093	0.10066	0.12784	0.0826	0.06264	0.23443	0.31969	0.0757	0.16341
Vik_M	0.0884	0.03379	0.11577	0.13141	0.05741	0.13554	0.31236	0.02893	0.06929	0.00971	0.03649	0.05564	0.08957	0.00853	0.04807	0.0566	0.01263	0.00751	0.0641	0.12634	0.0449	0.04461	0.26955	0.00581	0.03089	0.05687	0.03409	0.2533	0.05782	0.05937	0.08728	0.01284	0.07445	0.04988	0.10937	0.00608	0.07254	0.04444	0.01787	0.05769	0.05778	0.04791	0.04649	0.07395	0.21024	0.47876	0.26707	0.05154	0.09727
WHG_Mes	0.47041	0.36016	0.40903	0.34649	0.38501	0.43632	0.6209	0.29424	0.35898	0.20493	0.13506	0.32761	0.29223	0.45252	0.26029	0.29498	0.36271	0.4814	0.20692	0.22659	0.22488	0.25192	0.31393	0.25076	0.28069	0.3721	0.22995	0.13459	0.33058	0.41156	0.28687	0.26186	0.31164	0.23125	0.34252	0.36983	0.46272	0.39607	0.38698	0.29634	0.26395	0.29018	0.36798	0.39759	0.48955	1.05042	0.1459	0.26966	0.3161
Xio_IA	0.06082	0.07436	0.09808	0.10972	0.06341	0.03465	0.06035	0.08231	0.09688	0.06879	0.1202	0.13329	0.10656	0.05341	0.10221	0.09441	0.04485	0.02886	0.11297	0.13496	0.0683	0.08554	0.19943	0.0647	0.06693	0.0431	0.07727	0.20832	0.11318	0.09358	0.12647	0.075	0.11032	0.09518	0.12113	0.08989	0.0922	0.10111	0.08231	0.09447	0.09934	0.07951	0.0872	0.01695	0.03213	0.13362	0.22682	0.06685	0.12428
[truncated: 41 more columns]

## Sheet: Table S5b SHD distances
Table S5b: The lower part of the table lists Pair-wise Shared Haplogroup Distance (SHD) values measured between ancient populations. In the upper right part of the table probability values are depicted, which were calculated the same way as for Fst, P values<0.05 indicate significant SHD values. Abbreviations of population names are given in Table S4. Values obtained for the Gepid population are …
	Aln_IA	An_BA	An_CA	An_N	Ar_CBA	Ar_IA	AvE_M	BMAC_BA	Baik_NBA	Balk_CBA	Balk_N	Balt_BA	Balt_IA	Balt_M	BellBCZ_CA	BellBFr_CA	BellBGB_CA	BellBG_CA	BellBHu_CA	BellBMd_CA	BellBPol_CA	BellBSp_CA	CU_M	CWC_LNBA	Cauc_LNBA	Comb_N	ConqC_M	ConqE_M	EHG_Mes	EU_IA	EU_LBK	EU_LNBA	EU_M	EU_N	GB_BA	GB_N	Gep_M	GlobA_CA	Hu_BA	Hu_CA	Hu_M	Hu_N	IEA_IA	IEA_LNBA	IEA_N	IGHG_Mes	Ib_CBA	Ib_N	Ice_M
Aln_IA	*	-	-	+	-	-	-	-	+	-	-	-	-	+	+	-	-	+	-	-	-	+	-	+	-	-	-	+	+	-	+	+	-	-	-	-	+	+	-	-	-	+	-	+	+	+	+	-	-
An_BA	1	*	-	+	+	+	-	+	+	-	+	+	+	+	+	-	-	+	-	-	-	+	-	-	+	+	-	+	+	-	+	+	+	-	-	+	+	+	-	-	-	+	-	+	+	+	+	-	-
An_CA	0.973684	0.899749	*	+	+	+	-	+	+	+	+	+	+	+	+	-	-	+	-	-	-	+	-	-	+	+	-	+	+	-	+	+	+	-	-	+	+	+	-	-	-	+	-	+	+	+	+	-	-
An_N	0.983333	0.861905	0.837719	*	+	+	-	+	+	-	+	+	+	+	+	-	-	+	-	-	-	+	-	+	+	+	-	+	+	-	+	+	+	-	-	+	+	+	-	-	-	+	-	+	+	+	+	-	-
Ar_CBA	0.977778	0.907937	0.911111	0.894444	*	+	-	+	+	+	+	+	+	+	+	-	-	+	-	-	-	+	-	+	+	+	-	+	+	-	+	+	+	-	-	+	+	+	-	-	-	+	-	+	+	+	+	-	-
Ar_IA	1	0.928571	0.973684	0.95	1	*	-	+	+	-	+	+	+	+	+	-	-	+	-	-	-	+	-	-	+	+	-	+	+	-	+	+	+	-	-	+	+	+	-	-	-	+	-	+	+	+	+	-	-
AvE_M	1	1	1	1	0.958333	0.958333	*	+	+	+	+	+	+	+	+	-	-	+	-	-	-	+	-	-	+	+	-	+	+	-	+	+	+	-	-	+	+	+	-	-	-	+	-	+	+	+	+	-	-
BMAC_BA	0.966667	0.922222	0.966667	0.927778	0.911111	0.933333	1	*	+	+	+	+	+	+	+	+	-	+	-	-	-	+	-	-	+	+	-	+	+	-	+	+	+	-	-	+	+	+	-	-	-	+	-	+	+	+	+	-	-
Baik_NBA	1	1	1	1	0.977778	1	0.91578	0.988889	*	+	+	+	+	+	+	+	-	+	-	-	-	+	-	+	+	+	-	+	+	-	+	+	+	-	-	+	+	+	-	-	-	+	-	+	+	+	+	-	-
Balk_CBA	0.979167	0.928571	0.890351	0.875	0.977778	0.929167	1	0.966667	1	*	-	+	+	+	+	+	-	+	-	-	-	+	-	+	+	+	-	+	+	-	+	+	+	-	-	+	+	+	-	-	-	+	-	+	+	+	+	-	-
Balk_N	0.977778	0.85873	0.907018	0.777778	0.955556	0.927778	1	0.966667	1	0.748611	*	+	+	+	+	+	-	+	-	-	-	+	-	-	+	+	-	+	+	-	+	+	+	-	-	+	+	+	-	-	-	+	-	+	+	+	+	-	-
Balt_BA	0.978261	0.978261	0.930206	0.911594	0.977778	0.956522	0.958333	0.96715	1	0.957428	0.9343	*	-	+	+	+	-	+	-	-	-	+	-	+	+	+	-	+	+	-	+	+	+	-	-	+	+	+	-	-	-	+	-	+	+	+	+	-	-
Balt_IA	0.970588	1	1	1	0.977778	1	0.928922	1	1	1	0.977778	0.832481	*	+	+	+	-	+	-	-	-	+	-	+	+	+	-	+	+	-	+	+	+	-	-	+	+	+	-	-	-	+	-	+	+	+	+	-	-
Balt_M	1	0.969697	0.947368	0.936364	0.947475	0.969697	1	0.956566	0.989899	0.919192	0.907071	0.855512	0.939394	*	+	-	-	+	-	-	-	+	-	+	+	+	-	+	+	-	+	+	+	-	-	+	+	+	-	-	-	+	-	+	+	+	+	-	-
BellBCZ_CA	1	0.886364	0.973684	0.933333	0.933333	0.954545	1	0.966667	1	0.954545	0.820707	0.978261	0.947861	0.919192	*	-	-	+	-	-	-	+	-	+	+	+	-	+	+	-	+	+	+	-	-	+	+	+	-	-	-	+	-	+	+	+	+	-	-
BellBFr_CA	1	0.952381	0.973684	0.966667	1	0.95	1	0.988889	1	0.875	0.888889	0.956522	1	0.969697	0.954545	*	-	+	-	-	-	+	-	-	+	+	-	+	+	-	+	+	+	-	-	+	+	+	-	-	-	+	-	+	+	+	+	-	-
BellBGB_CA	0.972973	0.949163	0.894026	0.906306	0.955556	0.972973	1	0.988889	1	0.868806	0.83964	0.891304	0.945946	0.912367	0.927518	0.945946	*	-	-	-	-	+	-	-	+	-	-	+	-	+	+	+	+	+	-	+	+	+	-	+	-	+	-	+	+	+	+	+	-
BellBG_CA	0.989796	0.955782	0.94898	0.905442	0.979592	0.959184	1	0.94898	0.989796	0.897534	0.916553	0.918367	0.909364	0.88827	0.865028	0.989796	0.810259	*	-	-	-	+	-	-	+	-	-	+	-	+	+	+	+	+	-	+	+	+	-	+	-	+	-	+	+	+	+	+	-
BellBHu_CA	1	1	0.973684	0.95	0.977778	1	1	0.988889	1	1	0.977778	0.934783	0.970588	0.939394	0.954545	1	0.891892	0.959184	*	-	-	+	-	-	+	-	-	+	-	+	+	+	+	+	-	+	+	+	-	+	-	+	-	+	+	+	+	+	-
BellBMd_CA	1	0.97619	0.928571	0.966667	0.955556	1	1	0.988889	1	1	0.977778	1	1	1	1	0.857143	1	1	1	*	+	+	+	+	+	+	-	+	-	+	+	+	+	+	-	+	+	+	-	+	-	+	-	+	+	+	+	+	-
BellBPol_CA	1	0.952381	0.947368	0.933333	0.977778	0.95	1	0.988889	1	0.923077	0.878632	0.891304	0.852941	0.929293	0.954545	0.923077	0.841996	0.887755	0.832168	1	*	+	+	+	+	+	-	+	-	+	+	+	+	+	-	+	+	+	-	+	-	+	-	+	+	+	+	+	-
BellBSp_CA	1	1	1	0.983333	1	1	1	1	1	0.979167	0.933333	1	0.970588	1	0.954545	0.972973	0.918919	0.887755	1	0.84749	0.945946	*	+	-	+	-	-	+	-	+	+	+	+	+	-	+	+	+	-	+	-	+	-	+	+	+	+	+	-
CU_M	1	1	1	1	1	0.95	1	1	0.978723	1	1	0.913043	1	0.989899	0.977273	1	1	0.969388	1	1	1	1	*	-	+	-	-	+	-	+	+	+	+	+	-	+	+	+	-	+	-	+	-	+	+	+	+	+	-
CWC_LNBA	1	0.932073	0.985294	0.970588	0.985294	0.882353	1	0.951961	1	0.955882	0.904248	0.955882	1	0.950386	0.895722	0.985294	0.928855	0.793818	0.985294	0.985294	0.970588	0.985294	0.970588	*	+	+	-	+	-	+	+	+	+	+	-	+	+	+	-	+	-	+	-	+	+	+	+	+	-
Cauc_LNBA	0.977778	0.911111	0.911111	0.916667	0.411111	0.977778	0.977778	0.922222	0.988889	0.977778	0.933333	0.988889	0.970588	0.947475	0.877273	1	0.950751	0.928571	0.977778	0.977778	0.988889	1	0.988889	0.966667	*	-	-	+	-	+	+	+	+	+	-	+	+	+	-	+	-	+	-	+	+	+	+	+	-
Comb_N	1	1	1	1	0.977778	1	1	1	1	1	1	1	0.970588	0.979798	0.909091	1	1	0.989796	1	1	1	1	0.928571	1	0.955556	*	-	+	-	+	+	+	+	+	-	+	+	+	-	+	-	+	-	+	+	+	+	+	-
ConqC_M	0.983516	0.928571	0.956044	0.950549	0.934066	0.967033	0.989011	0.955922	0.994505	0.912088	0.906593	0.884615	0.923077	0.861583	0.906593	0.978022	0.934066	0.887755	0.967033	0.989011	0.945055	0.967033	0.989011	0.950549	0.900977	0.956044	*	+	+	+	+	+	+	+	-	+	+	+	+	-	-	-	-	+	+	+	+	-	-
ConqE_M	0.982143	0.982143	0.973214	0.991071	0.964286	0.95	0.9375	1	0.964286	0.964286	0.982143	0.919643	0.964286	0.909542	0.982143	0.982143	0.928571	0.906888	0.982143	1	0.955357	0.991071	0.866071	0.958508	0.935317	0.973214	0.861951	*	+	+	+	+	+	+	-	+	+	+	+	-	-	-	-	+	+	+	+	-	-
EHG_Mes	1	1	1	0.983333	0.955556	1	1	1	1	0.895833	0.955556	0.956522	0.941176	0.969697	0.966667	1	1	0.979592	1	1	0.933333	1	1	0.985294	0.933333	0.833333	0.961538	0.991071	*	+	+	+	+	+	-	+	+	+	+	-	-	-	-	+	+	+	+	-	-
EU_IA	1	0.928571	0.947368	0.904762	0.933333	0.95	0.971429	0.949206	1	0.895833	0.844444	0.956522	1	0.969697	0.903247	0.857143	0.945946	0.979592	0.971429	1	0.837363	1	0.971429	0.955882	0.933333	0.971429	0.945055	0.973214	0.971429	*	+	+	+	+	+	+	+	+	+	-	-	-	-	+	+	+	+	-	-
EU_LBK	1	0.934524	0.884868	0.758333	0.956944	0.958333	1	0.988889	1	0.770833	0.725	0.913043	1	0.878788	0.914773	0.9375	0.808559	0.928146	0.909091	0.979167	0.860577	0.979167	1	0.941176	0.966667	1	0.93956	0.982143	1	0.9375	*	+	+	+	+	+	+	+	+	-	-	-	-	+	+	+	+	-	-
EU_LNBA	1	0.957895	0.947368	0.930702	0.968421	0.936842	1	0.95731	0.989474	0.937061	0.904094	0.957895	0.968421	0.948219	0.903589	0.968421	0.824182	0.846617	0.968421	0.978947	0.926316	0.899289	0.968421	0.867492	0.947368	1	0.89653	0.91485	0.989474	0.957895	0.926535	*	+	+	+	-	+	+	+	-	-	-	-	+	+	+	+	-	-
EU_M	0.977011	0.965517	0.939201	0.893678	0.977778	0.965517	0.988506	0.955172	1	0.926006	0.932567	0.909295	0.965517	0.916405	0.977011	1	0.873563	0.843068	0.91954	0.988506	0.931034	0.904007	0.988506	0.886917	0.955556	0.988506	0.89011	0.92344	1	0.988506	0.921695	0.893769	*	+	+	-	+	+	+	-	-	-	-	+	+	+	+	-	-
EU_N	0.972603	0.924658	0.873107	0.774886	0.958904	0.972603	0.993151	0.939269	1	0.869578	0.784323	0.942823	0.970588	0.938356	0.924658	0.958904	0.802481	0.866788	0.965753	0.945205	0.917808	0.856535	0.986301	0.958904	0.940944	0.979452	0.903884	0.977373	0.958904	0.910959	0.766838	0.78248	0.844198	*	+	-	+	+	+	-	-	-	-	+	+	+	+	-	-
GB_BA	1	0.971429	0.973684	0.942857	0.963492	0.985714	1	0.988889	1	0.942857	0.892063	0.957143	0.914286	0.91847	0.905844	0.985714	0.871429	0.85102	0.942857	1	0.928571	0.928571	0.985714	0.871429	0.919048	0.971429	0.910989	0.930357	0.928571	0.971429	0.942857	0.862406	0.890969	0.875538	*	-	+	+	+	-	-	-	-	+	+	+	+	-	-
GB_N	0.942308	0.980769	0.954453	0.894872	0.980769	1	1	0.988889	1	0.918269	0.840171	0.920569	0.912896	0.932207	0.961538	1	0.7921	0.859498	0.961538	0.961538	0.903846	0.7921	1	0.970588	0.966667	1	0.923077	0.982143	0.961538	0.961538	0.919872	0.858097	0.877321	0.762908	0.837912	*	+	+	+	-	-	-	-	+	+	+	+	-	-
Gep_M	1	0.914894	0.931131	0.924113	0.978723	0.957447	1	0.955556	1	0.937057	0.87234	0.957447	0.949312	0.927144	0.957447	0.978723	0.87234	0.926835	0.957447	1	0.93617	0.978723	1	0.970588	0.988889	0.978723	0.928571	0.973214	0.978723	0.957447	0.957447	0.905039	0.899976	0.875255	0.964438	0.940262	*	+	+	-	-	-	-	+	+	+	+	-	-
GlobA_CA	1	0.937729	0.947368	0.933333	0.955556	0.911538	1	0.988889	1	0.961538	0.939316	0.891304	1	0.909091	0.961538	0.961538	0.857588	0.94898	0.923077	1	0.884615	0.972973	1	0.970588	0.977778	1	0.956044	0.991071	1	0.961538	0.884615	0.957895	0.885057	0.952055	0.971429	0.942308	0.93617	*	+	-	-	-	-	+	+	+	+	-	-
Hu_BA	1	0.952381	0.947368	0.933333	0.977778	0.9	1	0.988889	1	0.895833	0.893056	0.915761	1	0.89899	0.954545	0.8125	0.910473	0.938776	0.875	0.875	0.8125	0.945946	0.9375	0.955882	0.977778	1	0.93956	0.892857	1	0.908929	0.875	0.915789	0.908046	0.958904	0.957143	0.961538	0.93617	0.899038	*	-	-	-	-	+	+	+	+	-	-
Hu_CA	1	0.904762	0.849624	0.847619	0.942063	0.95	1	0.944444	1	0.752976	0.781746	0.891304	1	0.878788	0.931818	0.928571	0.820463	0.897959	0.928571	0.964286	0.821429	1	1	0.985294	0.966667	1	0.950549	0.982143	1	0.928571	0.64881	0.936842	0.942529	0.828767	0.914286	0.925824	0.93617	0.89011	0.875	*	-	-	+	+	+	+	+	+	+
Hu_M	1	0.952381	0.973684	0.941026	0.977778	0.95	1	0.977778	1	0.855769	0.878632	0.95262	0.974359	0.929293	0.928904	0.923077	0.947332	0.938776	1	1	0.923077	1	1	0.955882	0.977778	0.974359	0.928571	0.973214	0.974359	0.871795	0.9375	0.926316	0.965517	0.965753	0.985714	0.961538	0.957447	0.935897	0.9375	0.90293	*	+	+	+	+	+	+	+	+
Hu_N	1	0.871975	0.855479	0.768579	0.884153	0.934426	1	0.966667	1	0.831626	0.653552	0.913043	1	0.888889	0.872578	0.934426	0.863979	0.905989	0.934426	0.934426	0.885246	0.967213	1	0.924783	0.91694	1	0.934066	0.964286	1	0.877283	0.645492	0.883003	0.858866	0.742645	0.9	0.802648	0.88699	0.863178	0.88832	0.669204	0.857503	*	+	-	+	+	+	+	+
IEA_IA	1	1	1	1	1	0.965517	0.862069	1	1	1	1	1	1	1	1	1	1	0.979592	1	1	1	1	0.965517	0.985294	1	0.896552	0.983516	0.965517	0.932184	0.971429	1	0.968421	0.977011	0.979452	0.985714	1	0.978723	1	0.965517	1	1	1	*	+	+	+	+	+	+
IEA_LNBA	1	1	1	0.9875	1	0.9625	0.975	1	0.875	1	1	1	1	0.989899	0.9875	1	0.9875	0.979592	1	1	1	1	0.95	0.985294	0.988889	1	0.972527	0.930357	1	1	1	0.975	0.988506	1	0.973214	1	1	1	0.975	1	1	1	0.903017	*	-	+	+	+	+
IEA_N	1	1	1	1	1	1	1	1	0.89539	1	1	1	1	0.989899	1	1	1	1	1	1	1	1	1	1	1	1	0.989011	0.955357	1	1	1	1	0.988506	1	1	1	1	1	1	1	1	1	1	0.875	*	+	+	+	+
IGHG_Mes	1	1	1	0.983333	0.977778	1	1	1	1	0.818333	0.893333	0.978261	1	0.979798	0.96	1	1	0.969796	1	1	0.98	0.925946	1	0.970588	0.977778	0.96	0.978022	0.991071	0.726667	0.98	0.94	0.948421	0.968506	0.918356	0.937143	0.960769	0.98	0.98	0.9375	0.904286	0.954359	0.91082	1	1	1	*	+	+	-
Ib_CBA	1	0.97619	0.986667	0.97	0.986667	1	1	1	1	0.979167	0.88	0.986667	0.957255	0.973333	0.96	1	0.906306	0.857959	0.973333	0.973333	0.946667	0.785946	0.973333	0.985294	0.977778	1	0.959194	0.991071	0.986667	0.973333	0.9525	0.872982	0.906207	0.768584	0.862857	0.726154	0.93078	0.986667	0.973333	0.950952	0.986667	0.90776	1	1	1	0.953333	*	-	-
Ib_N	1	0.97619	1	0.90641	1	0.961538	1	1	1	1	0.888889	1	0.970588	1	0.977273	1	0.826403	0.908163	0.961538	0.89011	0.923077	0.814969	0.961538	0.941176	1	1	0.989011	1	1	0.971429	0.9375	0.831579	0.942529	0.815068	0.971429	0.807692	0.93617	0.923077	0.9375	0.964286	1	0.95082	1	1	1	1	0.761538	*	-
Ice_M	0.962963	0.97619	0.973684	0.966667	0.977778	1	1	1	1	0.958333	0.955556	0.978261	0.904139	0.969697	0.940236	1	0.891892	0.901738	1	0.962963	0.851852	0.891892	1	0.962963	0.962963	0.962963	0.950549	0.973214	0.966667	1	1	0.957895	0.931034	0.89726	0.928571	0.866809	0.957447	1	0.925926	1	0.974359	1	1	1	1	1	0.90963	0.851852	*
IrTur_CA	1	0.914645	0.943396	0.897799	0.940042	0.912264	0.981132	0.784486	1	0.962264	0.943396	0.940525	1	0.971031	0.981132	0.981132	0.962264	0.94898	0.962264	1	0.981132	1	1	0.955882	0.944444	1	0.967033	1	0.981132	0.962264	0.962264	0.951738	0.988506	0.974283	0.985714	0.981132	0.938579	0.981132	0.981132	0.981132	0.981132	0.962264	1	1	1	1	0.967799	1	1
Ita_N	1	0.928571	0.907018	0.866667	0.966667	0.966667	1	0.933333	1	0.945833	0.866667	1	0.970588	1	0.954545	0.933333	0.918919	0.928571	0.966667	0.833333	0.933333	0.858559	1	0.955882	0.977778	1	0.978022	0.982143	1	0.942857	0.891667	0.863158	0.965517	0.82968	0.971429	0.903846	0.957447	0.966667	0.966667	0.866667	1	0.801639	1	1	1	0.96	0.88	0.733333	0.9
Kar_BIA	1	1	1	1	0.977778	1	1	1	0.914894	1	1	1	0.970588	1	1	1	1	0.969388	1	1	1	1	1	0.955882	0.988889	1	0.989011	0.991071	0.933333	1	1	0.978947	0.988506	0.986301	0.957143	1	1	1	1	0.964286	1	1	1	0.9875	1	1	1	1	1
Lang_M	1	0.917526	0.916441	0.898454	0.936541	0.907216	1	0.937342	1	0.896907	0.873081	0.885477	0.970588	0.888472	0.925726	0.927835	0.863472	0.887229	0.948454	0.958763	0.85567	0.927835	0.969072	0.920558	0.924628	1	0.896964	0.931977	0.989691	0.888954	0.835052	0.854802	0.927835	0.825095	0.922239	0.901071	0.905242	0.917526	0.876289	0.886598	0.933122	0.853811	0.979381	0.979381	1	0.979381	0.915739	0.948454	0.948454
Mdt_CBA	1	0.97619	0.987179	0.924359	0.987179	1	1	1	1	0.979167	0.869231	0.987179	0.970588	0.987179	0.91317	0.961538	0.841996	0.83124	0.923077	0.858974	0.948718	0.806306	1	0.946833	0.988889	1	0.948718	0.982143	1	0.958608	0.940705	0.826991	0.928382	0.784334	0.905861	0.788462	0.910529	0.974359	0.961538	0.915751	0.987179	0.906683	1	1	1	0.967179	0.702564	0.717949	0.911681
Mon_M	1	0.989011	1	1	0.989011	0.956044	0.923077	0.967033	0.923778	0.989011	1	1	0.989011	1	1	1	0.978022	0.968603	1	1	0.989011	1	0.967033	0.974305	0.989011	1	0.945055	0.891484	1	1	0.989011	0.957432	0.978022	1	0.974725	1	1	1	0.967033	1	1	1	0.901099	0.826099	0.923077	1	1	1	0.989011
NE_CBA	0.99	0.862381	0.907368	0.886667	0.87	0.93	1	0.884444	1	0.929167	0.9	0.98	1	0.97	0.947273	0.97	0.98	0.979796	1	0.99	0.98	1	0.99	0.950588	0.844444	1	0.928571	0.952143	0.99	0.94	0.909167	0.929474	0.945517	0.945753	0.965714	0.99	0.948723	0.98	0.97	0.93	0.95	0.887213	0.99	0.98	1	0.99	1	1	1
NE_IA	1	0.97619	0.888545	0.95	0.911111	0.95	1	0.977778	1	0.979167	0.955556	1	0.970588	1	0.977273	1	0.972973	0.928571	0.941176	0.941176	0.941176	0.945946	0.941176	0.985294	0.955556	1	0.994505	0.941176	1	0.971429	1	0.947368	0.977011	0.931507	0.971429	0.961538	0.957447	1	0.941176	0.964286	0.974359	0.95082	0.965517	0.975	1	1	0.96	0.941176	0.941176
NE_N	1	0.952381	0.910331	0.916667	0.911111	1	0.962963	0.844444	1	0.9375	0.977778	1	1	1	1	1	0.945946	0.959184	1	0.962963	1	1	1	0.955882	0.933333	1	1	0.991071	1	0.971429	0.958333	1	0.965517	0.958904	0.985714	1	0.962963	1	0.962963	0.928571	0.974359	0.967213	1	1	1	1	1	1	1
Nar_N	1	1	1	1	1	1	1	1	1	0.958333	0.955556	1	0.970588	0.989899	1	1	0.972973	1	1	1	1	0.972973	1	0.985294	1	0.9375	0.978022	1	0.870833	0.942857	1	1	0.988506	0.965753	0.985714	1	0.978723	1	1	1	1	1	0.965517	0.9875	1	0.88	0.96	0.961538	1
Nom_IAM	1	0.952381	0.97619	0.966667	0.977778	0.952381	0.928571	0.920635	0.931104	0.979167	0.977778	0.934783	0.97619	1	1	1	0.928571	0.931973	1	1	0.928571	0.97619	0.97619	0.946779	0.988889	0.97619	0.967033	0.973214	0.97619	0.952381	0.979167	0.955138	1	0.948793	0.985714	0.97619	0.93617	1	1	0.97619	1	1	0.97619	0.889881	0.952381	1	0.97619	0.97619	0.97619
Nur_BA	1	0.97619	1	1	1	1	1	1	1	1	0.933333	1	0.970588	1	0.977273	1	0.891892	0.897959	1	0.928571	0.923077	0.836336	1	0.985294	1	1	0.972527	1	1	0.971429	1	0.915789	0.988506	0.883562	0.971429	0.903846	0.93617	1	1	0.964286	1	1	1	1	1	1	0.782222	0.807692	0.888889
Oku_BA	1	0.97619	1	1	1	1	1	1	0.883539	1	1	1	1	1	1	1	0.972973	1	1	1	1	1	1	1	1	1	0.994505	0.973214	1	1	1	1	1	1	1	1	0.978723	1	1	1	1	1	0.965517	0.975	0.958333	1	1	1	1
Pal_As	1	1	1	1	0.955556	1	1	0.988889	0.893617	1	1	1	1	1	1	1	1	1	1	1	1	1	1	1	0.955556	1	1	1	0.966667	1	1	1	1	1	1	1	1	1	1	1	0.974359	1	1	0.975	1	1	1	1	1
Pal_EU	1	1	1	0.983333	1	1	0.97619	1	0.978723	0.979167	0.977778	0.978261	1	1	1	1	1	0.989796	1	1	1	0.972973	1	0.985294	1	1	0.994505	0.991071	0.97619	1	1	1	0.977011	0.993151	0.985714	1	1	1	1	1	1	1	1	1	1	0.94	0.973333	1	1
Phoe_BIA	1	0.97619	1	1	1	1	1	1	1	1	0.977778	0.956522	0.941176	1	0.977273	1	1	0.989796	1	0.933333	1	0.891892	1	1	1	1	0.961538	1	1	1	1	0.957895	0.977011	0.938356	0.971429	0.903846	0.978723	0.961538	1	0.964286	1	0.95082	1	1	1	0.98	0.893333	1	0.962963
Pol_BA	1	0.9875	0.973684	0.929167	0.965278	0.975	1	0.977778	1	0.929167	0.930556	0.915761	0.9625	0.886995	0.952273	0.9875	0.9	0.872959	0.9625	0.9875	0.9125	0.975	0.9625	0.870588	0.965278	0.975	0.905082	0.8875	0.975	0.9375	0.925	0.924342	0.903017	0.927055	0.867857	0.911538	0.966223	0.9625	0.95	0.9375	0.925	0.9125	1	0.9875	1	0.975	0.9225	0.95	0.9375
Pol_IA	0.983607	0.97619	0.983607	0.983607	0.934426	0.983607	1	0.977778	1	0.94638	0.95082	0.95082	0.888621	0.904123	0.95082	0.983607	0.863979	0.844764	0.983607	1	0.967213	1	1	0.875603	0.922769	0.934426	0.917763	0.931499	0.95082	0.971429	0.913593	0.952028	0.880158	0.928812	0.840749	0.967213	0.87548	0.983607	0.95082	0.934426	1	0.967213	1	1	1	0.967213	0.930273	0.95082	0.95082
Pun_IA	0.941176	0.97619	0.973684	0.95	0.955556	1	1	0.988889	1	0.941176	0.977778	0.897698	0.941176	0.959596	0.931818	1	0.887122	0.959184	0.941176	1	0.941176	0.918919	1	0.985294	0.977778	1	0.934066	0.991071	0.941176	0.942857	0.941176	0.926316	0.931034	0.90411	0.914286	0.865385	0.957447	0.941176	0.941176	0.941176	0.948718	0.924783	1	1	1	0.941176	0.802353	0.884615	0.888889
Rom_Antiq	0.973913	0.889234	0.869565	0.887681	0.947826	0.956522	1	0.914493	0.982609	0.93913	0.886957	0.926087	0.991304	0.93913	0.956522	0.947826	0.921739	0.927418	0.982609	0.973913	0.947826	0.982609	0.991304	0.941816	0.893237	1	0.897898	0.921506	0.991304	0.947826	0.913043	0.914416	0.910245	0.84455	0.93913	0.965217	0.917854	0.956522	0.930435	0.930435	0.947826	0.88995	0.991304	0.982609	1	0.982609	0.96058	1	0.982609
SAs_BIA	1	0.945652	0.962815	0.956522	0.956522	0.923913	1	0.802899	0.967854	0.935688	0.956522	0.978261	1	0.959596	0.967391	0.967391	0.972973	0.959184	1	0.98913	0.967391	1	0.956522	0.959719	0.934783	0.98913	0.950549	0.967391	0.978261	0.967391	0.967391	0.947368	1	0.941185	0.985714	1	0.978723	0.967391	0.934783	0.945652	0.967391	0.956522	0.956522	0.96413	1	1	1	1	1
SAs_IAM	1	0.97619	1	1	0.939316	0.95	1	0.966667	1	1	0.977778	1	1	1	0.977273	1	1	0.979592	1	1	1	1	1	1	0.955556	1	0.994505	1	1	0.971429	1	1	1	1	1	1	1	1	1	1	1	1	1	1	1	1	1	1	1
SHG_Mes	1	1	1	1	1	1	1	1	1	0.916667	0.977778	1	0.970588	1	0.977273	1	1	1	1	1	1	1	0.928571	0.970588	0.988889	0.866667	0.989011	1	0.766667	0.971429	1	1	1	0.972603	0.985714	1	0.978723	1	1	0.964286	1	1	0.965517	0.9875	1	0.92	1	0.961538	1
Saka_IA	1	0.97619	1	0.983333	1	1	1	1	0.898723	1	1	1	0.96	0.969697	0.977273	1	0.972973	0.929388	1	1	0.96	1	1	0.970588	0.977778	0.96	0.978022	0.955357	1	1	1	0.989474	0.965517	1	0.985714	1	0.96	1	0.96	1	0.948718	1	1	0.9125	0.96	1	1	1	0.962963
Sarm_IA	1	1	1	0.983333	0.977778	0.95	1	0.955556	0.978723	0.958333	0.977778	1	0.970588	0.939394	0.909091	1	1	0.959184	0.954545	1	1	0.972973	0.857143	0.941176	0.944444	0.863636	0.967033	0.910714	0.933333	0.971429	1	0.926316	0.965517	0.979452	0.942857	1	0.978723	1	0.892045	0.928571	0.974359	0.967213	0.896552	0.9625	1	0.9	0.986667	1	0.962963
Sca_NBA	1	0.952381	0.899749	0.933333	0.977778	0.904762	1	0.988889	1	0.952381	0.930159	0.865424	0.952381	0.929293	0.954545	0.904762	0.796654	0.928571	0.952381	0.952381	0.904762	0.945946	0.952381	0.911765	0.988889	1	0.93956	0.943452	0.966667	0.952381	0.889881	0.821053	0.906404	0.924658	0.928571	0.884615	0.93617	0.875458	0.809524	0.904762	0.952381	0.904762	0.965517	0.975	1	1	0.946667	0.875458	0.962963
ScyS_IA	1	0.977273	0.977273	0.960606	1	0.977273	0.958333	0.966667	0.869439	0.977273	0.955051	0.955534	0.977273	0.967172	0.954545	0.977273	0.977273	0.969388	1	1	0.977273	0.977273	1	1	1	0.977273	0.93956	0.982143	0.977273	0.948701	0.977273	0.978947	0.94279	0.970423	0.971429	1	0.978723	0.977273	0.977273	0.977273	0.977273	0.977273	0.954545	0.975	1	0.977273	0.986667	1	1
Scy_EU	0.972222	0.928571	0.947368	0.922222	0.977778	0.972222	1	0.977778	0.972222	0.916667	0.888889	0.894928	0.944444	0.89899	0.954545	1	0.836336	0.910998	0.916667	1	0.888889	1	0.972222	0.94281	0.988889	1	0.928571	0.928571	1	0.972222	0.923611	0.957895	0.85249	0.931507	0.928571	0.91453	0.914894	0.944444	0.916667	0.888889	0.974359	0.900273	1	0.9875	1	0.98	0.986667	1	0.944444
Sib_BA	1	1	1	1	0.977778	1	0.958333	0.988889	0.483559	1	1	1	1	1	1	1	1	0.989796	1	1	1	1	0.954545	1	0.988889	1	0.994505	0.991071	1	1	1	0.989474	1	1	1	1	1	1	1	1	1	1	1	0.8875	0.916667	1	1	1	1
Sib_IA	1	1	1	1	1	1	1	1	1	1	1	1	1	1	1	1	1	1	1	1	1	1	1	1	1	1	1	1	1	1	1	1	1	1	1	1	1	1	1	1	1	1	1	1	1	1	1	1	1
Sib_N	1	1	1	1	1	1	0.961538	1	0.816694	1	1	0.978261	1	1	1	1	1	1	1	1	1	1	1	1	1	1	0.994505	0.964286	1	1	1	1	1	1	1	1	1	1	1	1	1	1	1	0.875	0.846154	1	1	1	1
Sint_BA	1	1	1	0.96694	0.95082	0.95	0.983607	0.977778	1	0.94638	0.961384	0.961867	0.954195	0.979798	0.967213	1	0.972973	0.862998	0.983607	1	0.934426	0.940186	0.895785	0.910077	0.955556	0.918033	0.956044	0.885392	0.917486	0.934426	0.979167	0.863158	0.955719	0.926117	0.9	0.934426	0.978723	1	0.9375	1	0.983607	0.983607	0.863765	0.9625	1	0.927213	0.934426	0.967213	0.967213
Sru_BA	1	0.97619	1	1	1	0.96875	1	1	1	0.9375	0.955556	0.925272	0.9375	0.949495	0.954545	0.96875	0.945946	0.897321	1	0.96875	0.9375	1	0.90625	0.911765	0.988889	1	0.961538	0.915179	1	0.940179	0.979167	0.874013	0.965517	0.931507	0.9	0.980769	0.947473	1	0.90625	0.933036	0.974359	0.983607	0.96875	0.975	1	0.98	0.973333	0.961538	0.96875
Stp_EMBA	0.968421	0.968421	1	1	0.947368	0.947368	0.989474	0.968421	1	0.937061	0.989474	0.978947	0.915789	0.938969	0.924641	1	0.914367	0.846939	0.978947	1	0.947368	1	0.957895	0.831734	0.905263	0.926316	0.90295	0.886466	0.926316	0.978947	1	0.915789	0.944465	0.972098	0.879699	1	0.968421	1	0.957895	0.989474	0.953306	0.989474	0.968421	0.941447	1	0.948421	1	1	0.94191
Stp_MLBA	0.989691	0.989691	1	0.973024	0.969072	0.95	1	0.936541	0.958763	0.948454	0.94685	0.989691	0.958763	0.979798	0.969072	1	0.979381	0.877235	1	1	0.979381	0.942045	0.918262	0.888114	0.957961	0.896907	0.935425	0.86331	0.886598	0.930191	0.969072	0.864677	0.957578	0.910888	0.905596	0.969072	0.968414	0.979381	0.927191	1	0.969072	0.962988	0.865624	0.964691	1	0.889072	0.955739	0.989691	0.969072
Thr_BA	1	0.952381	0.907368	0.916667	0.977778	1	1	1	1	0.916667	0.955556	0.934783	1	0.959596	0.954545	0.9	0.892973	0.94898	0.92	1	0.923077	1	1	0.96	0.988889	1	0.961538	0.964286	1	1	0.878333	0.947368	0.91954	0.938356	0.942857	0.942308	0.978723	0.923077	0.835	0.892857	0.974359	0.901639	1	1	1	1	0.986667	1	0.962963
Tien_Hun_IA	1	1	1	1	0.977778	1	1	1	0.935245	1	1	1	0.970588	0.969697	0.956522	1	1	1	1	1	1	1	1	0.985294	0.956522	0.956522	0.972527	0.982143	0.966667	1	1	0.968421	0.977011	1	0.971429	1	1	1	1	1	0.974359	1	0.956522	0.925	1	1	1	1	0.962963
Tien_IA	1	1	1	1	0.977778	1	0.958333	0.966667	1	0.9375	1	0.956522	0.941176	1	0.954545	1	1	0.989796	1	1	1	1	1	0.985294	0.988889	1	0.989011	0.982143	0.9	0.971429	1	0.978947	0.988506	1	1	1	0.978723	1	1	1	0.948718	0.967213	1	0.9875	1	0.92	1	1	1
Ukr_N	0.982143	0.982143	0.982143	0.965476	0.959921	0.95	1	1	1	0.946429	0.910714	0.982143	0.964286	0.941739	0.964286	1	0.964286	0.941327	0.946429	1	0.928571	0.964286	1	0.911765	0.955556	0.946429	0.950549	0.973214	0.810714	0.942857	0.982143	0.936842	0.94766	0.9068	0.896429	0.946429	0.925152	0.946429	0.848214	0.946429	0.956502	0.947892	0.94766	1	1	0.739286	0.942143	0.982143	0.982143
Umbri_IA	1	0.904762	0.973684	0.95	1	0.9	1	0.955556	1	0.875	0.8	0.978261	1	0.969697	0.886364	0.842105	0.918919	0.938776	1	1	0.923077	0.947368	1	0.985294	0.988889	1	0.967033	1	1	0.857143	0.958333	0.926316	1	0.958904	0.985714	0.980769	0.93617	0.961538	0.9375	0.928571	0.871795	0.901639	1	1	1	1	0.986667	0.961538	0.962963
Une_BA	1	0.97619	0.973684	0.966667	0.977778	1	1	0.988889	1	0.979167	0.955556	0.934783	1	0.949495	0.954545	1	0.852252	0.94898	0.842424	1	0.933333	0.906306	1	0.970588	0.966667	1	0.934066	0.964286	1	1	0.933333	0.936842	0.91954	0.945205	0.957143	0.942308	0.957447	0.933333	0.9375	0.933333	1	0.934426	1	1	1	0.933333	0.906667	0.961538	0.962963
Uye_M	1	1	1	1	1	1	1	1	0.887814	1	1	1	0.954545	1	1	1	0.972973	0.94898	1	1	0.954545	1	0.909091	1	1	0.954545	0.972527	0.839286	1	1	1	0.989474	0.977011	1	0.985714	1	1	1	1	1	1	1	1	0.975	0.916667	1	1	1	0.962963
Vik_M	1	1	0.973684	0.966667	0.977778	0.95	1	1	1	0.979167	0.955556	0.869565	0.941176	0.929293	1	1	0.89605	0.94898	0.923077	1	0.923077	0.972973	0.928571	0.970588	0.988889	1	0.956044	0.90522	1	1	0.902244	0.947368	0.91954	0.958904	0.942857	0.942308	0.978723	0.923077	0.875	0.892857	0.974359	0.901639	0.965517	0.975	1	1	0.909744	1	0.962963
WHG_Mes	1	1	1	1	0.977778	1	0.958333	0.988889	0.957447	1	1	1	1	0.989899	0.977273	1	1	0.979592	1	1	0.95	0.922973	1	0.985294	0.988889	0.9	0.994505	0.991071	0.816667	1	1	0.989474	0.988506	0.979452	0.957143	0.942308	1	1	1	1	1	1	1	1	1	0.87	0.96	0.961538	1
Xio_IA	1	0.967716	0.983051	0.983051	0.983051	0.940678	0.90678	0.983051	0.936351	0.991525	0.983051	0.961312	0.991525	0.974576	0.966102	0.966102	0.974576	0.92027	0.991525	0.932203	0.974576	0.972973	0.957627	0.93669	0.957627	0.991525	0.925126	0.906326	0.991525	0.983051	0.983051	0.949153	0.954607	0.960878	0.951816	0.991525	0.974576	0.983051	0.949153	0.957627	0.983051	0.983051	0.90678	0.822881	0.974576	1	0.966102	0.974576	0.991525
[truncated: 45 more columns]

## Sheet: Table S5c Fst SHD Comparison
Table S5c: Comparison of population genetic distance values measured with two different methods (Fst and SHD) between Gepid population and ancient Eurasian populations. Color code (provided below the table) highlights the similarity levels. Abbreviations of population names are given in Table S4.
Population	Aln_IA	An_BA	An_CA	An_N	Ar_CBA	Ar_IA	AvE_M	BMAC_BA	Baik_NBA	Balk_CBA	Balk_N	Balt_BA	Balt_IA	Balt_M	BellBCZ_CA	BellBFr_CA	BellBGB_CA	BellBG_CA	BellBHu_CA	BellBMd_CA	BellBPol_CA	BellBSp_CA	CU_M	CWC_LNBA	Cauc_LNBA	Comb_N	ConqC_M	ConqE_M	EHG_Mes	EU_IA	EU_LBK	EU_LNBA	EU_M	EU_N	GB_BA	GB_N	GlobA_CA	Hu_BA	Hu_CA	Hu_M	Hu_N	IEA_IA	IEA_LNBA	IEA_N	IGHG_Mes	Ib_CBA	Ib_N	Ice_M	IrTur_CA
Gepids SHD	1	0.914894	0.931131	0.924113	0.978723	0.957447	1	0.955556	1	0.937057	0.87234	0.957447	0.949312	0.927144	0.957447	0.978723	0.87234	0.926835	0.957447	1	0.93617	0.978723	1	0.970588	0.988889	0.978723	0.928571	0.973214	0.978723	0.957447	0.957447	0.905039	0.899976	0.875255	0.964438	0.940262	0.93617	0.93617	0.93617	0.957447	0.88699	0.978723	1	1	0.98	0.93078	0.93617	0.957447	0.938579
Gepids Fst	0.04261	0.02524	0.08252	0.09545		0.03009	0.12051	0.04405	0.23017	0.02187	0.04403	0.02005	0.06591	0.05335	0.05851	-0.00699	0.03856	0.04032	-0.0188	-0.0037	0.0554	0.09746	0.03143	0.03387	0.03845	0.17847	0.02185	0.05361	0.1913	0.04473	0.0228	0.07354	0.00922	0.0519	0.03929	0.07974	0.03066	0.01987	0.00282		0.04608	0.06002	0.17836	0.28546	0.19855	0.05471	0.04926	0.02314	0.04682
Small distance with both methods		An_BA								Balk_CBA	Balk_N						BellBGB_CA	BellBG_CA									ConqC_M										GlobA_CA	Hu_BA											IrTur_CA
Similarity levels in descending order
Fst value	0.0-0.01	0.01-0.02	0.02-0.03	0.03-0.04	0.04-0.05	>0.05	Not significant P value
SHD value	0.86-0.88	0.88-0.91	0.91-0.92	0.92-0.94	0.94-0.95	>0.95
[truncated: 44 more columns]
